# Supplementary material for: Genetic Limitation and Conservation Implications in Tetracentron sinense: SNP-Based Analysis of Spatial Genetic Structure and Gene Flow
Source: Biology (Basel). 2025 Sep 8;14(9):1214. doi: 10.3390/biology14091214 (PMC12467406; doi:10.3390/biology14091214)
Supplement: Supplementary file 1 [file biology-14-01214-s001.zip]

Archive with 10 entries (9 files):
- data/
- data/BMXS details.xlsx
- data/BMXS SNP.xlsx
- data/GLGS details.xlsx
- data/GLGS SNP.xlsx
- data/MGFD details.xlsx
- data/MGFD SNP.xlsx
- data/SXFP details.xlsx
- data/SXFP SNP.xlsx
- Supplementary data.pdf
