# Supplementary material for: Genetic Limitation and Conservation Implications in Tetracentron sinense: SNP-Based Analysis of Spatial Genetic Structure and Gene Flow
Source: Biology (Basel). 2025 Sep 8;14(9):1214. doi: 10.3390/biology14091214 (PMC12467406; doi:10.3390/biology14091214)
Supplement: Supplementary file 1 [file biology-14-01214-s001.zip › data/BMXS details.xlsx]

## Sheet: YA
Number	LON	LAT	Altitude (m)	DBH (cm)	Plant height (m)
YA1	99°21′26.74″	27°37′25.75″	2674	19	16
YA2	99°21′26.43″	27°37′25.69″	2725	9	4.5
YA3	99°21′22.52″	27°37′37.78″	2733	2.1	0.85
YA4	99°21′27.60″	27°37′26.17″	2714	28.8	14
YA5	99°21′26.43″	27°37′26.42″	2717	3.5	1.3
YA6	99°21′25.35″	27°37′36.77″	2762	2.87	2.5
YA7	99°21′26.42″	27°37′25.74″	2682	0.1	0.3
YA8	99°21′22.83″	27°37′38.16″	2670	0.2	0.6
YA9	99°21′22.86″	27°37′38.23″	2683	0.2	0.52
YA10	99°21′24.03″	27°37′38.18″	2694	0.1	0.46
YA11	99°21′23.85″	27°37′38.07″	2687	0.1	0.27
YA12	99°21′23.63″	27°37′38.27″	2745	0.1	0.46
YA13	99°21′23.93″	27°37′37.21″	2700	0.2	0.48
YA14	99°21′24.23″	27°37′37.66″	2700	0.2	0.35
YA15	99°21′23.97″	27°37′37.18″	2728	13.4	24
YA16	99°21′25.18″	27°37′38.22″	2560	160	27
YA17	99°21′25.33″	27°37′36.43″	2560	91	26
YA18	99°21′25.92″	27°37′36.87″	2560	159	28
YA19	99°21′25.15″	27°37′37.26″	2604	1.3	1.04
YA20	99°21′25.05″	27°37′36.66″	2664	0.7	0.87
YA21	99°21′24.85″	27°37′36.90″	2666	0.7	0.65
YA22	99°21′24.84″	27°37′36.27″	2668	1	0.97
YA23	99°21′24.98″	27°37′36.57″	2664	0.7	1.35
YA24	99°21′24.56″	27°37′37.37″	2669	0.7	0.86
YA25	99°21′24.65″	27°37′36.47″	2667	0.5	0.65
YA26	99°21′26.31″	27°37′26.95″	2674	82	29
YA27	99°21′19.43″	27°37′26.55″	2691	42	26
YA28	99°21′19.70″	27°37′26.19″	2694	51	23
YA29	99°21′19.54″	27°37′26.27″	2693	37	21
YA30	99°21′19.09″	27°37′25.17″	2717	11	5
YA31	99°21′18.84″	27°37′25.39″	2708	13	9
YA32	99°21′18.37″	27°37′25.18″	2737	8	4.2

## Sheet: YB
Number	LON	LAT	Altitude (m)	DBH (cm)	Plant height (m)
YB1	99°21′14.41″	27°38′03.03″	2802	92	17
YB2	99°21′14.30″	27°38′03.13″	2802	63	16
YB3	99°21′15.15″	27°38′03.15″	2797	45	15
YB4	99°21′15.22″	27°38′03.24″	2798	45	16
YB5	99°21′15.10″	27°38′03.22″	2798	32	18
YB6	99°21′15.08″	27°38′03.73″	2806	73	21
YB7	99°21′15.52″	27°38′03.41″	2802	64	22
YB8	99°21′15.19″	27°38′05.42″	2843	95	28
YB9	99°21′15.61″	27°38′05.07″	2843	150	19
YB10	99°21′15.42″	27°38′05.81″	2855	5.5	3
YB11	99°21′15.49″	27°38′05.80″	2855	4.4	2.8
YB12	99°21′16.71″	27°38′04.99″	2851	8	6
YB13	99°21′14.85″	27°38′04.54″	2848	7	4.6
YB14	99°21′15.29″	27°38′05.70″	2860	8	7
YB15	99°21′16.17″	27°38′06.06″	2862	1.6	2
YB16	99°21′15.39″	27°38′06.39″	2869	5.7	4
YB17	99°21′15.89″	27°38′06.30″	2873	2	3
YB18	99°21′15.70″	27°38′06.39″	2874	8	5.6
YB19	99°21′15.66″	27°38′06.36″	2876	2.1	2
YB20	99°21′14.96″	27°38′06.19″	2876	9.7	5
YB21	99°21′16.07″	27°38′06.52″	2876	4.5	5.2
YB22	99°21′16.01″	27°38′06.72″	2877	4.5	6
YB23	99°21′14.83″	27°38′06.78″	2882	100	29
YB24	99°21′14.27″	27°38′07.45″	2875	110	22
YB25	99°21′18.19″	27°37′52.51″	2829	0.5	0.3
YB26	99°21′17.86″	27°37′52.29″	2832	0.3	0.2
YB27	99°21′17.51″	27°37′52.64″	2835	0.6	0.2
YB28	99°21′18.14″	27°37′52.35″	2831	0.4	0.3
YB29	99°21′17.69″	27°37′51.49″	2733	1	0.15
YB30	99°21′17.15″	27°37′51.55″	2786	1.5	5
YB31	99°21′17.15″	27°37′51.39″	2784	0.8	9
YB32	99°21′17.04″	27°37′51.36″	2786	0.6	4.2

## Sheet: YC
Number	LON	LAT	Altitude (m)	DBH (cm)	Plant height (m)
YC1	99°21′11.04″	27°38′03.16″	2785	1.5	1.5
YC2	99°21′10.92″	27°38′03.17″	2784	0.3	0.3
YC3	99°21′10.87″	27°38′03.18″	2783	0.09	0.2
YC4	99°21′10.73″	27°38′04.03″	2783	0.2	1.4
YC5	99°21′10.94″	27°38′03.78″	2782	0.2	1.42
YC6	99°21′10.76″	27°38′03.29″	2782	0.5	1.3
YC7	99°21′11.07″	27°38′03.20″	2781	1	1.7
YC8	99°21′11.01″	27°38′03.27″	2779	1.5	1.6
YC9	99°21′10.90″	27°38′02.94″	2781	1.2	1.5
YC10	99°21′11.06″	27°38′03.57″	2828	59	20
YC11	99°21′10.61″	27°38′04.32″	2827	46	16
YC12	99°21′08.42″	27°38′03.93″	2780	35	16
YC13	99°21′05.72″	27°38′06.22″	2750	87	25
YC14	99°21′10.59″	27°38′04.28″	2750	14	11
YC15	99°21′06.48″	27°38′06.92″	2749	0.6	1.2
YC16	99°21′06.09″	27°38′06.43″	2749	0.8	1.2
YC17	99°21′06.08″	27°38′06.66″	2749	0.5	1.3
YC18	99°21′06.15″	27°38′06.65″	2748	0.7	1.2
YC19	99°21′05.80″	27°38′06.72″	2748	0.8	1.4
YC20	99°21′05.99″	27°38′06.54″	2748	0.6	1.3
YC21	99°21′06.31″	27°38′06.26″	2747	0.5	1.2
YC22	99°21′06.11″	27°38′06.27″	2747	0.4	1.1
YC23	99°21′06.18″	27°38′06.23″	2746	0.9	1.4
YC24	99°21′06.32″	27°38′06.32″	2746	1	1.4
YC25	99°21′06.32″	27°38′06.13″	2747	5	3.3
YC26	99°21′06.28″	27°38′06.50″	2746	0.4	0.85
YC27	99°21′06.29″	27°38′06.15″	2746	0.5	0.5
YC28	99°21′26.31″	27°37′26.95″	2674	23	8
YC29	99°21′19.43″	27°37′26.55″	2691	11	6
YC30	99°21′19.70″	27°37′26.19″	2694	14	7
YC31	99°21′19.54″	27°37′26.27″	2693	21	8
YC32	99°21′19.09″	27°37′25.17″	2717	35	11
YC33	99°21′18.84″	27°37′25.39″	2708	28	9
