# Supplementary material for: Genetic Limitation and Conservation Implications in Tetracentron sinense: SNP-Based Analysis of Spatial Genetic Structure and Gene Flow
Source: Biology (Basel). 2025 Sep 8;14(9):1214. doi: 10.3390/biology14091214 (PMC12467406; doi:10.3390/biology14091214)
Supplement: Supplementary file 1 [file biology-14-01214-s001.zip › data/BMXS SNP.xlsx]

## Sheet: Sheet1
97	0	2	3000	1	2
20	50	100	150	200	250	300	350	400	450	500	550	600	650	700	750	800	850	900	950	1000
Individual	X	Y	CM026551.1	CM026551.1	CM026551.1	CM026551.1	CM026551.1	CM026551.1	CM026551.1	CM026551.1	CM026551.1	CM026551.1	CM026551.1	CM026551.1	CM026551.1	CM026551.1	CM026551.1	CM026551.1	CM026551.1	CM026551.1	CM026551.1	CM026551.1	CM026551.1	CM026551.1	CM026551.1	CM026551.1	CM026551.1	CM026551.1	CM026551.1	CM026551.1	CM026551.1	CM026551.1	CM026551.1	CM026551.1	CM026551.1	CM026551.1	CM026551.1	CM026551.1	CM026551.1	CM026551.1	CM026551.1	CM026551.1	CM026551.1	CM026551.1	CM026551.1	CM026551.1	CM026551.1	CM026551.1	CM026551.1
YA001	535267	3.05686e+06	33	44	11	33	22	33	22	11	33	33	33	33	33	13	22	33	11	44	33	22	22	33	22	11	31	42	44	44	11	11	22	22	44	33	22	11	11	22	44	33	22	33	44	11	11	44	11
YA002	535258	3.05686e+06	33	44	11	33	22	33	22	00	00	00	00	00	33	13	22	33	11	44	33	22	22	33	22	11	33	44	44	44	11	11	22	00	00	00	00	00	11	22	44	33	22	33	44	11	11	44	11
YA003	535150	3.05723e+06	33	44	11	33	22	33	22	11	33	33	11	33	33	33	22	33	11	44	33	22	22	33	22	11	31	42	44	44	11	11	22	22	44	33	22	11	11	22	44	33	22	33	44	11	11	44	11
YA004	535290	3.05687e+06	33	44	11	33	22	33	22	11	33	33	33	33	33	13	22	33	11	44	33	22	22	33	22	11	31	42	44	44	11	11	22	22	44	33	22	11	11	22	44	33	22	33	44	11	11	44	11
YA005	535258	3.05688e+06	33	44	11	33	22	33	22	11	33	33	31	33	33	33	22	33	11	44	33	22	22	33	22	11	33	44	44	44	11	11	22	22	44	34	22	11	11	22	44	33	22	33	44	11	11	44	11
YA006	535227	3.0572e+06	33	44	11	33	22	00	22	11	33	33	33	31	33	33	22	33	11	44	33	22	22	33	22	11	31	42	44	44	11	11	22	22	44	33	22	11	11	22	44	33	22	33	44	11	11	44	11
YA007	535258	3.05686e+06	33	44	11	33	22	33	22	11	33	33	33	11	33	33	22	33	11	44	33	22	22	33	22	11	33	44	44	44	11	11	22	22	44	33	22	11	00	00	00	00	00	00	00	00	00	00	00
YA008	535158	3.05724e+06	33	44	11	33	22	33	22	11	33	33	33	31	33	33	22	33	11	44	33	22	22	33	22	11	31	42	44	44	11	11	22	22	44	33	22	11	11	22	44	33	22	33	44	11	11	44	11
YA009	535159	3.05724e+06	31	42	12	31	22	33	22	11	33	33	33	33	33	11	22	33	11	44	33	22	22	33	22	11	31	42	44	44	11	11	22	22	44	33	22	11	11	22	44	33	22	33	44	11	11	44	11
YA010	535191	3.05724e+06	33	44	11	33	22	33	22	11	33	33	33	31	33	33	22	33	11	44	33	22	22	33	22	11	33	44	44	44	11	11	22	22	44	33	22	11	11	22	44	33	22	33	44	11	11	44	11
YA011	535186	3.05724e+06	33	44	11	33	22	33	22	11	33	33	33	11	33	33	22	33	11	44	33	22	22	33	22	11	33	44	44	44	11	11	22	22	44	33	22	11	11	22	44	33	22	33	44	11	11	44	11
YA012	535180	3.05724e+06	31	42	12	31	22	33	22	11	33	33	33	31	33	33	22	33	11	44	33	22	22	33	22	11	31	42	44	44	11	11	22	22	44	34	22	11	11	22	44	33	22	33	44	11	11	44	11
YA013	535189	3.05721e+06	33	44	11	33	22	33	22	11	33	33	31	33	33	33	22	33	11	44	33	22	22	33	22	11	11	22	44	44	11	11	22	22	44	33	22	11	13	22	44	33	22	33	41	11	11	44	11
YA014	535197	3.05722e+06	33	44	11	33	22	33	22	11	33	33	33	11	33	33	22	33	11	00	00	00	00	00	22	11	31	42	44	44	11	11	22	22	44	33	22	11	11	22	44	33	22	33	44	11	11	44	11
YA015	535190	3.05721e+06	33	44	11	33	22	33	22	11	13	33	33	31	33	33	22	33	11	44	33	22	22	33	22	11	33	44	44	44	11	11	22	22	44	33	22	11	11	22	44	33	22	33	44	11	11	44	11
YA016	535223	3.05724e+06	33	44	11	33	22	33	22	11	33	33	33	11	33	33	22	33	11	44	33	22	22	33	22	11	33	44	44	44	11	11	22	22	44	33	22	11	11	22	44	33	22	33	44	11	11	44	11
YA017	535227	3.05719e+06	31	42	12	31	22	33	22	00	00	00	00	00	33	11	22	33	11	44	33	22	22	33	22	11	33	44	44	44	11	11	22	22	44	33	22	11	00	00	00	00	00	00	00	00	00	00	00
YA018	535243	3.0572e+06	33	44	11	33	22	33	22	11	33	33	33	31	33	33	22	33	11	44	33	22	22	33	22	11	31	42	44	44	11	11	22	22	44	33	22	11	11	22	44	33	22	33	44	11	11	44	11
YA019	535222	3.05721e+06	31	42	12	31	22	33	22	11	13	33	31	33	33	33	22	33	11	00	00	00	00	00	22	11	31	42	44	44	11	11	22	00	00	00	00	00	11	22	44	33	22	33	44	11	11	44	11
YA020	535219	3.05719e+06	33	44	11	33	22	33	22	11	33	33	33	11	33	13	22	33	11	44	33	22	22	33	22	11	33	44	44	44	11	11	22	22	44	33	22	11	11	22	44	33	22	33	44	11	11	44	11
YA021	535214	3.0572e+06	33	44	11	33	22	33	22	11	33	33	33	11	33	13	22	33	11	44	33	22	22	33	22	11	33	44	44	44	11	11	22	22	44	33	22	11	11	22	44	33	22	33	44	11	11	44	11
YA022	535214	3.05718e+06	33	44	11	33	22	33	22	11	33	33	33	33	33	33	22	33	11	00	00	00	00	00	22	11	31	44	00	00	00	00	22	22	44	33	22	11	11	22	44	33	22	33	44	11	11	44	11
YA023	535217	3.05719e+06	31	42	12	31	00	33	22	11	33	33	33	31	33	13	22	33	11	44	33	22	22	33	22	11	33	44	44	44	11	11	22	22	44	33	22	11	11	22	44	33	22	33	44	11	11	44	11
YA024	535206	3.05722e+06	33	44	11	33	22	33	22	11	33	33	31	31	33	33	22	33	13	44	33	22	22	33	22	11	33	44	44	44	11	11	22	22	44	33	22	11	11	22	44	33	22	33	44	11	11	44	11
YA025	535208	3.05719e+06	33	44	11	33	22	33	22	11	33	33	33	11	33	13	22	33	11	44	33	22	22	33	22	11	31	42	44	44	11	11	22	22	44	33	22	11	00	00	00	00	00	00	00	00	00	00	00
YA026	535255	3.05689e+06	33	44	11	33	22	33	22	11	33	33	11	33	33	13	22	33	11	44	33	22	22	33	22	11	33	44	44	44	11	11	22	22	44	33	22	11	11	22	44	33	22	33	44	11	11	44	11
YA027	535182	3.05721e+06	33	44	11	33	22	33	22	00	00	00	00	00	33	33	22	33	13	44	33	22	23	33	22	11	33	44	44	44	11	11	00	22	44	34	22	11	11	22	44	33	22	33	44	11	11	44	11
YA028	535183	3.05721e+06	33	44	11	33	22	33	22	11	11	33	33	33	11	33	22	33	11	44	33	22	22	31	22	11	31	42	44	44	11	11	22	22	44	33	22	11	11	22	44	33	22	33	44	11	11	44	11
YA029	535202	3.05721e+06	33	44	11	33	22	33	22	11	33	33	31	31	33	33	22	33	11	44	33	22	22	33	22	11	33	44	44	44	11	11	22	22	44	33	22	11	11	22	44	33	22	33	44	11	11	44	11
YA030	535202	3.05722e+06	33	44	11	33	22	33	22	11	13	33	33	31	33	33	24	33	11	44	33	22	22	33	22	11	33	44	44	44	11	11	22	22	44	33	22	11	11	22	44	33	22	33	44	11	11	44	11
YA031	535223	3.05724e+06	31	42	12	31	00	33	22	11	13	33	31	33	33	13	22	33	11	44	33	22	22	31	22	11	33	44	44	44	11	11	22	22	44	33	22	11	11	22	44	33	22	33	44	11	11	44	11
YA032	535227	3.05719e+06	31	42	12	31	22	33	22	11	33	33	33	11	33	33	22	33	13	44	33	22	22	33	22	11	33	44	44	44	11	11	22	22	44	33	22	11	11	22	44	33	22	33	44	11	11	44	11
YB001	534925	3.058e+06	31	42	12	31	22	33	22	11	33	31	31	33	33	33	22	33	11	44	33	22	22	33	22	11	31	42	44	44	11	11	00	22	44	33	22	11	11	22	44	33	22	33	44	11	11	44	11
YB002	534922	3.05801e+06	31	42	12	31	22	33	22	11	33	33	31	33	33	33	22	33	13	44	33	22	22	33	22	11	31	42	44	44	11	11	22	22	44	33	22	11	11	22	44	33	22	33	44	11	11	44	11
YB003	534946	3.05801e+06	31	42	12	31	22	33	22	11	33	33	31	33	33	33	22	33	13	44	33	22	22	33	22	11	33	44	44	44	11	11	22	22	44	33	22	11	11	22	44	33	22	33	44	11	11	44	11
YB004	534947	3.05801e+06	31	42	12	31	22	33	22	11	33	33	31	33	33	33	22	33	13	44	33	22	22	33	22	11	31	42	44	44	11	11	22	22	44	33	22	11	00	00	00	00	00	00	00	00	00	00	00
YB005	534944	3.05801e+06	31	42	12	31	22	33	22	11	33	33	31	33	33	33	22	33	13	44	33	22	22	33	22	11	33	44	44	44	11	11	22	22	44	33	22	11	11	22	44	33	22	33	44	11	11	44	11
YB006	534944	3.05803e+06	33	44	11	33	22	33	22	11	33	11	11	33	33	33	22	33	11	44	33	22	22	33	22	11	31	42	44	44	11	11	22	22	44	33	22	11	11	22	44	33	22	33	44	11	11	44	11
YB007	534956	3.05802e+06	33	44	11	33	22	33	22	11	11	33	33	33	33	33	22	33	13	44	33	22	22	33	22	11	31	42	44	44	11	11	22	22	44	33	22	11	11	22	44	33	22	33	44	11	11	44	11
YB008	534946	3.05808e+06	33	44	11	33	22	33	22	11	33	33	31	31	33	33	22	33	11	44	33	22	22	33	22	11	31	42	44	44	11	11	22	22	44	33	22	11	11	22	44	33	22	33	44	11	11	44	11
YB009	534958	3.05807e+06	33	44	11	33	22	33	22	11	33	33	33	31	33	33	22	33	11	44	33	22	22	33	22	11	31	42	44	44	11	11	22	22	44	33	22	11	11	22	44	33	22	33	44	11	11	44	11
YB010	534953	3.05809e+06	31	42	12	31	22	33	22	11	33	33	33	33	00	00	00	00	00	44	33	22	22	33	22	11	33	44	44	44	11	11	22	22	44	33	22	11	11	22	44	33	22	33	44	11	11	44	11
YB011	534955	3.05809e+06	31	42	12	31	22	33	22	11	11	33	33	33	33	33	22	33	11	44	33	22	23	33	22	13	31	42	44	44	11	11	22	22	44	33	22	11	11	22	44	33	22	33	44	11	11	44	11
YB012	534988	3.05806e+06	33	44	11	33	22	33	22	11	33	33	11	33	33	11	22	33	11	44	33	22	22	33	22	11	31	42	44	44	11	11	22	22	44	33	22	11	11	22	44	33	22	33	44	11	11	44	11
YB013	534937	3.05805e+06	11	22	22	11	22	33	22	11	33	33	33	33	31	33	22	33	11	44	33	22	22	33	22	11	11	22	44	44	11	11	22	22	44	33	22	11	11	22	44	33	22	33	44	11	11	44	11
YB014	534949	3.05809e+06	31	42	12	31	00	33	22	11	33	33	31	31	33	33	22	33	13	44	33	22	22	33	22	11	31	42	44	44	11	11	22	22	44	33	22	11	11	22	44	33	22	33	44	11	11	44	11
YB015	534973	3.0581e+06	33	44	11	33	22	00	22	11	33	33	31	31	33	33	22	33	13	44	33	22	22	33	22	11	33	44	44	44	11	11	22	22	44	33	22	11	11	22	44	33	22	33	44	11	11	44	11
YB016	534952	3.05811e+06	33	44	11	33	22	33	22	11	33	33	31	33	33	33	22	33	11	44	33	22	22	33	22	11	11	22	44	44	11	11	00	22	44	33	22	11	11	22	44	33	22	33	44	11	11	44	11
YB017	534966	3.0581e+06	33	44	11	33	22	33	22	11	13	33	33	31	33	13	22	33	11	44	33	22	22	33	22	11	31	42	44	44	11	11	22	22	44	33	22	11	11	22	44	33	22	33	44	11	11	44	11
YB018	534960	3.05811e+06	31	42	12	31	22	33	22	11	33	33	33	31	33	33	22	33	11	44	33	22	22	33	22	11	31	42	44	44	11	11	22	22	44	33	22	11	11	22	44	33	22	33	44	11	11	44	11
YB019	534959	3.05811e+06	31	44	11	31	22	33	22	11	33	33	33	11	33	33	22	33	11	44	33	22	22	33	22	11	33	44	44	44	11	11	22	22	44	33	22	11	33	22	44	33	22	33	11	11	11	44	11
YB020	534940	3.0581e+06	33	42	12	31	22	33	22	11	33	33	31	31	33	33	22	33	13	44	33	22	22	33	22	11	31	42	44	44	11	11	22	22	44	33	22	11	11	22	44	33	22	33	44	11	11	44	11
YB021	534970	3.05811e+06	31	42	12	31	22	33	22	11	33	31	11	33	33	33	22	33	13	44	33	22	22	33	22	11	31	42	44	44	11	11	22	22	44	33	22	11	11	22	44	33	22	33	44	11	11	44	11
YB022	534969	3.05812e+06	11	22	22	11	22	33	22	11	33	33	33	33	31	33	22	33	11	44	33	22	22	33	22	11	31	42	44	44	11	11	22	22	44	34	22	11	11	22	44	33	22	33	44	11	11	44	11
YB023	534936	3.05812e+06	33	44	11	33	22	33	22	11	33	33	33	31	33	33	22	33	13	44	33	22	22	33	22	11	33	44	44	44	11	11	22	22	44	33	22	11	13	22	44	33	22	33	41	11	11	44	11
YB024	534921	3.05814e+06	33	44	11	33	22	33	22	11	33	33	31	31	33	33	22	33	13	44	33	22	22	33	22	11	31	42	44	44	11	11	22	22	44	33	22	11	11	22	44	33	22	33	44	11	11	44	11
YB025	535030	3.05768e+06	31	42	12	31	22	33	22	11	33	33	11	33	33	33	22	33	13	44	33	22	22	33	22	11	31	42	44	44	11	11	22	22	44	33	22	11	11	22	44	33	22	33	44	11	11	44	11
YB026	535021	3.05767e+06	33	44	11	33	22	00	22	11	33	33	33	33	33	33	22	33	11	44	33	22	22	33	22	11	11	22	44	44	11	11	22	22	44	33	22	11	11	22	44	33	22	33	44	11	11	44	11
YB027	535011	3.05768e+06	33	44	11	33	22	33	22	11	33	33	33	33	33	33	24	33	11	44	33	22	22	33	22	11	31	42	44	44	11	11	22	22	44	33	22	11	11	22	44	33	22	33	44	11	11	44	11
YB028	535028	3.05768e+06	31	42	12	31	22	33	22	11	33	33	33	33	33	33	22	33	11	44	33	22	22	33	22	11	31	42	44	44	11	11	22	22	44	33	22	11	11	22	44	33	22	33	44	11	11	44	11
YB029	535016	3.05765e+06	31	42	12	31	22	33	22	11	33	33	33	33	31	33	24	33	11	44	33	22	22	33	22	11	33	44	44	44	11	11	22	22	44	33	22	11	11	22	44	33	22	33	44	11	11	44	11
YB030	535001	3.05765e+06	33	44	11	33	22	33	22	11	33	33	33	31	33	33	22	33	11	44	33	22	22	33	22	11	31	42	44	44	11	11	22	22	44	33	22	11	11	22	44	33	22	33	44	11	11	44	11
YB031	535001	3.05765e+06	31	42	12	31	22	33	22	11	33	33	33	33	33	33	22	33	11	44	33	22	22	33	22	11	31	42	44	44	11	11	22	22	44	33	22	11	11	22	44	33	22	33	44	11	11	44	11
YB032	534998	3.05765e+06	33	44	11	33	22	33	22	11	33	31	11	33	33	33	22	33	11	44	33	22	22	33	22	11	31	42	00	00	00	00	22	22	44	33	22	11	11	22	44	33	22	33	44	11	11	44	11
YC001	534833	3.05801e+06	31	42	12	31	22	33	22	13	13	33	31	33	33	33	22	33	11	44	33	22	22	33	22	11	11	22	44	44	11	11	22	22	44	33	22	11	11	22	44	33	22	33	44	11	11	44	11
YC002	534830	3.05801e+06	33	44	11	33	22	33	22	11	13	33	31	33	33	33	22	33	33	44	33	22	22	33	22	11	11	22	44	44	11	11	22	22	44	33	22	11	13	22	44	33	22	33	41	11	11	44	11
YC003	534828	3.05801e+06	33	44	11	33	22	33	22	11	33	33	33	33	31	33	22	33	11	44	33	22	22	31	22	11	33	44	44	44	11	11	22	22	44	33	22	11	13	22	44	33	22	33	41	11	11	44	11
YC004	534824	3.05803e+06	33	44	11	33	22	33	22	11	11	33	33	33	33	33	22	33	11	44	33	22	22	33	24	11	31	42	44	44	11	11	22	22	44	33	22	11	13	22	44	33	22	33	41	11	11	44	11
YC005	534830	3.05803e+06	31	42	12	31	22	33	22	11	33	33	31	33	33	33	22	33	33	44	33	22	22	33	22	11	33	44	44	44	11	11	22	22	44	33	22	11	11	22	44	33	22	33	44	11	11	44	11
YC006	534825	3.05801e+06	31	44	11	33	22	33	22	11	33	33	33	31	33	33	22	33	11	44	33	22	22	33	22	11	33	44	44	44	11	11	22	22	44	33	22	11	11	22	44	33	22	33	44	11	11	44	11
YC007	534834	3.05801e+06	33	44	11	33	22	33	22	11	13	33	33	33	33	11	22	33	11	44	33	22	22	33	22	11	11	22	44	44	11	11	22	22	44	33	22	11	33	22	44	33	22	33	11	11	11	44	11
YC008	534832	3.05801e+06	31	42	12	31	22	33	22	11	13	33	33	33	33	33	22	33	11	44	33	22	22	33	22	11	11	22	44	44	11	11	22	22	44	33	22	11	11	22	44	33	22	33	44	11	11	44	11
YC009	534829	3.058e+06	33	44	11	33	22	33	22	11	33	33	33	33	31	33	22	33	11	44	33	22	22	33	22	11	33	44	44	44	11	11	22	22	44	33	22	11	11	22	44	33	22	33	44	11	11	44	11
YC010	534833	3.05802e+06	00	00	00	00	22	33	22	11	11	33	33	33	33	11	22	33	11	44	33	22	22	33	22	11	11	22	44	44	11	11	22	22	44	33	22	11	13	22	44	33	22	33	41	11	11	44	11
YC011	534821	3.05804e+06	31	42	12	31	22	33	22	11	33	31	31	33	33	33	22	33	11	44	33	22	22	33	22	11	11	22	44	44	11	11	22	22	44	33	22	11	11	22	44	33	22	33	44	11	11	44	11
YC012	534761	3.05803e+06	31	42	12	31	22	33	22	11	13	33	33	33	33	33	22	33	11	44	33	22	22	33	22	11	11	22	44	44	11	11	22	22	44	33	22	11	11	22	44	33	22	33	44	11	11	44	11
YC013	534687	3.0581e+06	31	42	12	31	22	33	22	11	33	33	33	33	33	33	22	33	11	44	33	22	22	33	22	11	31	42	44	44	11	11	22	22	44	33	22	11	33	22	44	33	22	33	11	11	11	44	11
YC014	534820	3.05804e+06	33	44	11	33	22	33	22	11	33	33	33	33	33	33	22	33	11	44	33	22	22	33	22	11	33	44	44	44	11	11	22	22	44	33	22	11	13	22	44	33	22	33	41	11	11	44	11
YC015	534707	3.05812e+06	33	44	11	33	22	33	22	11	33	33	33	33	33	33	22	33	11	44	33	22	22	33	22	11	11	22	44	44	11	11	22	22	44	33	22	11	11	22	44	33	22	33	44	11	11	44	11
YC016	534697	3.05811e+06	31	42	12	31	22	33	22	11	33	33	33	33	33	11	22	33	11	44	33	22	22	33	22	11	11	22	44	44	11	11	22	22	44	33	22	11	11	22	44	33	22	33	44	11	11	44	11
YC017	534697	3.05812e+06	33	44	11	33	00	33	22	11	33	33	33	33	33	13	22	33	11	44	33	22	22	33	22	11	11	22	44	44	11	11	22	22	44	33	22	11	11	22	44	33	22	33	44	11	11	44	11
YC018	534698	3.05811e+06	33	44	11	33	22	33	22	11	33	33	33	33	33	13	22	33	11	44	33	22	22	33	22	11	31	42	44	44	11	11	22	22	44	33	22	11	11	22	44	33	22	33	44	11	11	44	11
YC019	534689	3.05812e+06	33	44	11	33	22	33	22	11	13	33	33	33	33	33	22	33	11	44	33	22	22	33	22	11	11	22	44	44	11	11	22	22	44	33	22	11	33	22	44	33	22	33	11	11	11	44	11
YC020	534694	3.05811e+06	11	22	22	11	22	33	22	11	13	33	33	33	33	33	22	33	11	44	33	22	22	33	22	11	11	22	44	44	11	11	22	22	44	33	22	11	11	22	44	33	22	33	44	11	11	44	11
YC021	534703	3.0581e+06	31	42	12	31	22	33	22	11	33	33	33	11	33	33	22	33	11	44	33	22	22	33	22	11	11	22	44	44	11	11	00	22	44	33	22	11	33	22	44	33	22	33	11	11	11	44	11
YC022	534697	3.0581e+06	33	44	11	33	22	33	22	11	33	33	33	33	33	11	22	33	11	44	33	22	22	33	22	11	33	44	44	44	11	11	22	22	44	33	22	11	11	22	44	33	22	33	44	11	11	44	11
YC023	534699	3.0581e+06	31	42	12	31	22	33	22	00	00	00	00	00	31	33	22	33	11	44	33	22	22	33	22	11	31	42	44	44	11	11	22	22	44	33	22	11	11	22	44	33	22	33	44	11	11	44	11
YC024	534703	3.0581e+06	11	22	22	11	22	33	22	11	33	33	33	33	33	33	22	33	11	44	33	22	22	33	22	11	11	22	44	44	11	11	22	22	44	33	22	11	13	22	44	33	22	33	41	11	11	44	11
YC025	534703	3.0581e+06	31	42	12	31	22	33	22	11	13	33	33	33	33	33	22	33	11	44	33	22	22	33	00	00	00	00	44	44	11	11	22	22	44	33	22	11	11	22	44	33	22	33	44	11	11	44	11
YC026	534702	3.05811e+06	00	00	00	00	22	33	22	11	33	33	33	33	33	33	22	33	11	44	33	22	22	33	22	11	11	22	44	44	11	11	22	22	44	33	22	11	13	22	44	33	22	33	41	11	11	44	11
YC027	534702	3.0581e+06	11	00	00	11	22	33	22	11	33	33	33	33	33	33	22	33	11	44	33	22	22	33	22	11	31	42	44	44	11	11	22	22	44	33	22	11	13	22	44	33	22	33	41	11	11	44	11
YC028	534704	3.05811e+06	33	44	11	33	22	33	22	11	33	33	33	33	33	33	22	33	11	44	33	22	22	33	22	11	33	44	44	44	11	11	22	22	44	33	22	11	33	22	44	33	22	33	11	11	11	44	11
YC029	534701	3.0581e+06	31	42	12	31	22	33	22	11	33	33	33	33	11	33	22	33	11	44	33	22	22	31	22	11	11	22	44	44	11	11	22	22	44	33	22	11	11	22	44	33	22	33	44	11	11	44	11
YC030	534695	3.05809e+06	33	44	11	33	22	33	22	11	33	33	31	33	31	13	22	33	11	44	33	22	22	33	22	11	31	42	44	44	11	11	22	22	44	33	22	11	11	22	44	33	22	33	44	11	11	44	11
YC031	534725	3.05813e+06	33	44	11	33	22	33	22	11	33	33	11	33	33	13	22	33	13	44	33	22	22	11	22	11	33	44	44	44	11	11	22	22	44	33	22	11	33	22	44	33	22	33	11	11	11	44	11
YC032	534731	3.05814e+06	33	44	11	33	22	33	22	11	33	33	33	33	31	33	22	33	11	44	33	22	22	33	22	11	33	44	44	44	11	11	22	22	44	33	22	11	11	22	44	33	22	33	44	11	11	44	11
YC033	534726	3.05812e+06	00	00	00	11	22	33	22	11	33	33	33	33	33	33	22	33	11	44	33	22	22	33	22	11	11	22	44	44	11	11	22	22	44	33	22	11	11	22	44	33	22	33	44	11	11	44	11
END
[truncated: 2,953 more columns]
