# Supplementary material for: Genetic Limitation and Conservation Implications in Tetracentron sinense: SNP-Based Analysis of Spatial Genetic Structure and Gene Flow
Source: Biology (Basel). 2025 Sep 8;14(9):1214. doi: 10.3390/biology14091214 (PMC12467406; doi:10.3390/biology14091214)
Supplement: Supplementary file 1 [file biology-14-01214-s001.zip › data/GLGS details.xlsx]

## Sheet: GA
Number	LON	LAT	Altitude (m）	DBH (cm)	Plant height (m)
GA1	108°11'46.55''	26°22'57.92''	1826	1.5	3.5
GA2	108°11'46.73''	26°22'58.01''	1827	1.5	2.5
GA3	108°11'46.65''	26°22'58.19''	1826	1.5	2.4
GA4	108°11'46.67''	26°22'58.20''	1826	1.5	2.2
GA5	108°11'46.67''	26°22'58.20''	1826	1	2
GA6	108°11'46.67''	26°22'58.31''	1827	4.5	4.5
GA7	108°11'46.93''	26°22'58.79''	1828	5	6
GA8	108°11'46.95''	26°22'58.85''	1828	5	7
GA9	108°11'47.19''	26°22'58.73''	1831	4	6.5
GA10	108°11'47.01''	26°22'58.78''	1825	20	8.5
GA11	108°11'46.96''	26°22'58.61''	1827	3	3.5
GA12	108°11'47.46''	26°22'58.83''	1829	5	7.5
GA13	108°11'47.48''	26°22'59.10''	1830	5	7
GA14	108°11'47.43''	26°22'58.85''	1831	6	7.5
GA15	108°11'47.48''	26°22'59.11''	1830	8	8.5
GA16	108°11'47.82''	26°22'59.32''	1826	12	9.5
GA17	108°11'47.68''	26°22'59.29''	1826	10	5.5
GA18	108°11'47.28''	26°22'59.58''	1820	3	5
GA19	108°11'47.18''	26°22'58.99''	1812	3.7	2
GA20	108°11'46.96''	26°22'59.19''	1816	6	5.7
GA21	108°11'47.15''	26°22'58.98''	1809	2.1	2.7
GA22	108°11'47.00''	26°22'58.98''	1810	4	2.8
GA23	108°11'47.04''	26°22'59.01''	1814	3.2	5
GA24	108°11'47.17''	26°22'59.11''	1816	5	6
GA25	108°11'47.27''	26°22'59.31''	1815	3.8	4
GA26	108°11'47.28''	26°22'59.40''	1816	5	4.3
GA27	108°11'47.31''	26°22'59.20''	1815	0.4	0.43
GA28	108°11'47.50''	26°22'58.93''	1810	3.7	2.5
GA29	108°11'47.28''	26°22'59.43''	1820	3.5	4.5
GA30	108°11'47.00''	26°22'59.32''	1808	13	6.5
GA31	108°11'47.80''	26°23'00.27''	1840	25	9
GA32	108°11'47.80''	26°23'00.27''	1840	25	8
GA33	108°11'46.99''	26°23'00.06''	1821	16	8.5
GA34	108°11'47.13''	26°22'59.91''	1818	15	7
GA35	108°11'47.16''	26°22'59.87''	1819	4	5.5
GA36	108°11'46.65''	26°22'59.99''	1823	10	8

## Sheet: GB
Number	LON	LAT	Altitude (m)	DBH (cm)	Plant height (m)
GB1	108°12′44.06″	26°22′44.56″	1753	8.4	7
GB2	108°12′44.09″	26°22′44.47″	1751	12	7
GB3	108°12′44.09″	26°22′44.49″	1762	6.5	5.5
GB4	108°12′44.12″	26°22′44.44″	1761	4.5	5
GB5	108°12′43.62″	26°22′44.49″	1765	34	9.5
GB6	108°12′44.60″	26°22′44.63″	1772	10.5	8.5
GB7	108°12′43.67″	26°22′43.34″	1746	5	5
GB8	108°12′43.44″	26°22′43.26″	1744	19	10
GB9	108°12′43.41″	26°22′43.07″	1743	24	10
GB10	108°12′43.36″	26°22′43.25″	1744	24	10
GB11	108°12′43.60″	26°22′43.24″	1748	2	3.5
GB12	108°12′43.43″	26°22′42.98″	1745	16	6.5
GB13	108°12′43.43″	26°22′42.98″	1745	5.5	2
GB14	108°12′43.16″	26°22′43.23″	1746	14	8
GB15	108°12′42.94″	26°22′43.30″	1747	4	5.5
GB16	108°12′42.88″	26°22′43.13″	1747	3.5	5.5
GB17	108°12′42.83″	26°22′43.07″	1744	3	4.5
GB18	108°12′43.79″	26°22′41.90″	1741	3.8	3
GB19	108°12′43.25″	26°22′42.35″	1743	18	7
GB20	108°12′43.25″	26°22′42.35″	1742	9	6
GB21	108°12′43.25″	26°22′42.34″	1743	7	7
GB22	108°12′43.12″	26°22′42.36″	1762	4.1	4
GB23	108°12′42.96″	26°22′42.11″	1739	10	8.5
GB24	108°12′43.10″	26°22′42.24″	1739	4	5.5
GB25	108°12′42.96″	26°22′42.11″	1739	5	5
GB26	108°12′42.99″	26°22′42.80″	1739	6.5	6.5
GB27	108°12′43.11″	26°22′42.15″	1740	5	5
GB28	108°12′43.34″	26°22′42.14″	1744	6.5	6.5
GB29	108°12′43.33″	26°22′42.12″	1743	8	8
GB30	108°12′43.24″	26°22′42.22″	1744	8	8
GB31	108°12′43.24″	26°22′42.16″	1744	9	9
GB32	108°12′42.80″	26°22′41.90″	1738	12.5	11
GB33	108°12′43.79″	26°22′41.90″	1741	3.8	3
GB34	108°12′43.73″	26°22′41.88″	1741	5	7
GB35	108°12′43.55″	26°22′41.90″	1742	3	3.8
GB36	108°12′43.90″	26°22′41.78″	1740	4.5	5

## Sheet: GC
Number	LON	LAT	Altitude (m)	DBH (cm)	Plant height (m)
GC1	108°11′53.60″	26°23′01.69″	1865	15.5	6
GC2	108°11′53.93″	26°23′01.59″	1878	24	8
GC3	108°11′53.68″	26°23′01.95″	1869	10.5	7.5
GC4	108°11′52.63″	26°23′01.99″	1866	38	11
GC5	108°11′52.45″	26°23′02.00″	1865	45	12
GC6	108°11′52.28″	26°23′02.10″	1868	9	8
GC7	108°11′53.08″	26°23′01.88″	1864	6	4.5
GC8	108°11′51.45″	26°23′01.80″	1860	11	5.5
GC9	108°11′51.77″	26°23′01.80″	1863	4.8	3.5
GC10	108°11′51.77″	26°23′01.80″	1863	5	4.2
GC11	108°11′52.15″	26°23′01.76″	1863	19	7
GC12	108°11′51.92″	26°23′01.59″	1865	7.3	5.5
GC13	108°11′52.76″	26°23′00.25″	1871	5	5.5
GC14	108°11′52.61″	26°23′00.30″	1871	5	5
GC15	108°11′52.59″	26°23′00.21″	1870	5	4.5
GC16	108°11′52.79″	26°23′00.07″	1872	1	2
GC17	108°11′52.71″	26°23′00.32″	1868	3.5	5.5
GC18	108°11′52.74″	26°22′59.92″	1876	1.2	4
GC19	108°11′53.02″	26°23′00.21″	1871	12	7
GC20	108°11′52.86″	26°23′00.58″	1883	12.2	8
GC21	108°11′53.25″	26°23′00.49″	1862	15	7
GC22	108°11′53.47″	26°23′00.60″	1863	1.5	2.5
GC23	108°11′53.44″	26°23′00.66″	1863	2.5	3.5
GC24	108°11′53.41″	26°23′00.70″	1863	1	1.6
GC25	108°11′53.60″	26°23′00.79″	1866	8	7
GC26	108°11′53.58″	26°23′00.61″	1866	38	8
GC27	108°11′52.94″	26°23′01.67″	1870	9.5	6
GC28	108°11′51.93″	26°22′59.72″	1885	3	4.2
GC29	108°11′52.05″	26°23′01.78″	1867	5	6.4
GC30	108°11′52.53″	26°23′01.99″	1872	54	14
GC31	108°11′52.55″	26°23′01.73″	1867	6.35	6.7
GC32	108°11′51.58″	26°22.59.83″	1885	3.9	4.5
GC33	108°11′51.60″	26°22′59.64″	1883	7.5	7
