# Supplementary material for: Genetic Limitation and Conservation Implications in Tetracentron sinense: SNP-Based Analysis of Spatial Genetic Structure and Gene Flow
Source: Biology (Basel). 2025 Sep 8;14(9):1214. doi: 10.3390/biology14091214 (PMC12467406; doi:10.3390/biology14091214)
Supplement: Supplementary file 1 [file biology-14-01214-s001.zip › data/GLGS SNP.xlsx]

## Sheet: Sheet1
105	0	2	2992	1	2
15	20	40	60	80	100	120	140	160	180	200	220	240	260	280	300
Individual	X	Y	CM026551.1	CM026551.1	CM026551.1	CM026551.1	CM026551.1	CM026551.1	CM026551.1	CM026551.1	CM026551.1	CM026551.1	CM026551.1	CM026551.1	CM026551.1	CM026551.1	CM026551.1	CM026551.1	CM026551.1	CM026551.1	CM026551.1	CM026551.1	CM026551.1	CM026551.1	CM026551.1	CM026551.1	CM026551.1	CM026551.1	CM026551.1	CM026551.1	CM026551.1	CM026551.1	CM026551.1	CM026551.1	CM026551.1	CM026551.1	CM026551.1	CM026551.1	CM026551.1	CM026551.1	CM026551.1	CM026551.1	CM026551.1	CM026551.1	CM026551.1	CM026551.1	CM026551.1	CM026551.1	CM026551.1
GA001	0	457.6	22	22	11	22	33	22	22	11	11	22	22	11	11	23	44	44	21	33	44	11	33	22	44	11	22	22	33	33	22	00	00	00	00	00	00	00	44	33	44	44	22	11	11	22	11	44	00
GA002	4.9	460.5	11	22	11	22	33	22	22	11	11	22	22	11	11	23	44	44	21	33	44	11	33	22	44	11	22	22	33	33	22	33	22	33	22	41	22	33	44	33	44	44	22	11	11	24	13	33	22
GA003	2.6	466	21	22	11	22	33	22	22	11	11	22	22	11	11	22	44	43	21	33	44	11	33	22	44	11	22	22	33	00	00	13	42	33	12	44	22	33	44	33	44	44	22	11	11	22	11	44	22
GA004	3.1	466.3	21	22	11	22	33	22	22	11	11	22	22	11	00	22	44	44	11	33	44	11	33	22	44	11	22	22	33	33	22	11	44	33	11	44	22	33	24	33	44	44	22	11	11	24	13	34	22
GA005	3.1	466.3	21	22	11	22	33	22	22	11	11	22	22	11	11	22	44	44	11	33	44	11	33	22	44	11	22	22	33	33	22	13	42	33	12	44	22	33	24	33	44	44	22	11	11	22	11	34	22
GA006	3	469.7	11	22	11	22	33	00	00	00	00	00	00	00	00	00	00	00	00	00	00	00	00	00	00	00	00	00	33	33	22	11	44	33	11	44	22	33	44	33	44	44	22	11	11	22	11	44	22
GA007	9.9	484.7	00	00	00	00	33	22	22	13	11	24	22	12	11	22	44	44	21	33	44	12	33	22	44	11	22	22	33	33	22	00	00	00	00	00	00	00	22	33	44	44	22	11	11	22	11	34	22
GA008	10.4	486.5	21	22	11	22	33	22	22	11	11	22	22	11	11	22	44	44	11	33	44	11	33	22	44	11	22	22	33	33	22	11	44	33	11	44	22	33	24	33	44	44	22	11	11	22	11	44	22
GA009	17.2	483	22	22	11	22	33	22	22	11	11	22	22	11	11	23	44	44	21	33	44	11	33	22	44	11	22	22	34	33	22	33	22	33	22	44	22	33	22	33	44	44	22	11	11	00	00	44	22
GA010	12.1	484.4	22	22	11	22	33	22	22	11	11	22	22	11	11	22	44	44	11	33	44	11	33	22	44	11	22	22	00	33	22	33	22	33	22	41	22	33	44	33	44	44	22	11	11	22	11	44	22
GA011	10.9	479.2	21	22	11	22	33	22	22	11	11	22	22	11	11	22	44	44	11	33	44	11	33	22	44	11	22	22	33	33	22	11	44	33	11	44	22	33	44	33	44	44	22	11	11	22	11	00	00
GA012	24.6	486.3	21	22	11	22	33	22	22	11	11	22	22	11	11	22	44	44	11	33	44	11	33	22	44	11	22	22	33	33	22	13	42	33	12	44	22	33	24	33	44	44	22	11	11	22	11	44	22
GA013	24.9	494.6	22	22	11	22	33	22	22	11	11	22	22	11	11	22	44	44	21	31	44	11	33	22	44	11	22	22	33	31	22	33	44	33	11	44	22	33	24	00	00	00	00	00	11	24	13	34	00
GA014	23.7	486.9	11	22	11	22	33	22	22	11	11	22	22	11	11	23	44	44	21	33	44	11	33	22	44	11	22	22	33	11	22	11	44	33	11	44	22	33	22	33	44	44	22	11	11	00	00	44	00
GA015	24.9	494.9	22	22	11	22	00	22	22	11	11	22	22	11	11	22	44	44	11	33	44	11	33	22	44	11	22	22	33	33	22	33	22	33	22	44	22	33	24	33	11	44	22	11	11	22	11	44	22
GA016	34.2	501.6	21	22	11	22	33	22	22	11	11	22	22	11	11	33	44	44	22	33	44	11	33	22	44	11	22	22	33	33	22	13	42	33	12	44	22	33	22	33	44	44	22	11	11	24	13	33	00
GA017	30.3	500.6	21	22	11	22	33	22	22	11	11	22	22	11	11	22	44	44	11	33	44	11	33	22	44	11	22	22	33	00	00	33	22	33	22	44	22	33	44	33	11	44	22	11	11	22	11	44	22
GA018	19	509.3	11	22	11	22	33	22	22	11	11	22	22	11	11	22	44	44	21	33	44	11	33	22	44	11	22	22	33	33	22	11	44	33	11	44	22	33	44	33	44	44	22	11	11	22	11	44	22
GA019	16.7	491	11	22	11	22	00	22	22	11	11	22	22	11	11	33	44	44	22	33	44	11	33	22	44	11	22	22	00	33	22	33	22	33	22	44	22	33	00	00	00	00	00	00	00	22	11	44	22
GA020	10.4	497	21	22	11	22	33	22	22	11	11	22	22	11	11	22	44	44	11	33	44	11	33	22	44	11	22	22	33	33	22	33	22	33	22	44	22	33	22	33	44	44	22	11	11	22	11	34	22
GA021	15.9	490.7	11	22	11	22	33	22	22	11	11	22	22	11	11	22	44	43	21	33	44	11	33	22	44	11	22	22	33	11	22	11	44	33	11	44	22	33	44	33	44	44	22	11	11	22	11	44	22
GA022	11.7	490.6	22	22	11	22	33	22	22	11	11	22	22	11	11	22	44	44	11	33	44	11	33	22	44	11	22	22	33	33	22	13	42	33	12	44	22	33	22	33	44	44	22	11	11	00	00	34	22
GA023	12.8	491.5	11	22	11	22	00	00	00	00	00	00	00	00	00	00	00	00	00	00	00	00	00	00	00	00	00	00	33	33	22	11	44	33	11	44	22	33	00	33	44	44	22	11	13	22	11	44	22
GA024	16.3	494.7	22	22	11	22	33	22	22	11	11	22	22	11	11	22	44	44	11	33	44	11	33	22	44	11	22	22	33	00	00	33	22	33	22	44	22	33	22	33	44	44	22	11	00	00	00	33	22
GA025	18.9	500.9	11	22	11	22	00	22	22	11	11	22	22	11	11	22	44	44	11	33	44	11	33	22	44	11	22	22	33	33	22	11	44	33	11	44	22	33	00	33	44	44	22	11	00	44	33	33	22
GA026	19.1	503.7	22	22	11	22	33	22	22	11	11	22	22	11	11	22	44	44	11	33	44	11	33	22	44	11	22	22	33	33	22	13	42	33	12	44	22	33	22	00	00	00	00	00	11	44	33	33	22
GA027	20.1	497.6	21	22	11	22	00	22	22	11	11	22	22	11	11	22	44	44	11	33	44	11	33	22	44	11	22	22	33	33	22	11	44	33	11	44	22	33	00	00	00	00	00	00	11	22	11	34	22
GA028	25.6	489.4	00	00	00	00	33	00	00	00	00	00	00	00	00	00	00	00	00	00	00	00	00	00	00	00	00	00	00	33	22	33	22	33	22	44	22	33	44	33	44	44	22	11	11	22	11	44	22
GA029	19.1	504.6	11	22	11	22	33	22	22	11	11	22	22	11	11	23	44	44	21	33	44	11	33	22	44	11	22	22	33	33	22	33	22	33	22	44	22	33	44	00	00	00	00	00	11	22	11	00	22
GA030	11.4	501.1	11	22	11	22	33	22	22	11	11	22	22	11	11	33	44	00	22	33	44	11	33	22	44	11	22	22	33	33	22	13	44	33	11	44	22	33	24	33	44	44	22	11	11	44	33	33	22
GA031	32.9	530.9	21	22	11	22	33	22	22	11	11	22	22	11	11	23	44	44	21	33	44	11	33	22	44	11	22	22	33	33	22	11	44	33	11	44	22	33	24	33	44	44	22	11	11	24	13	34	22
GA032	32.9	530.9	00	00	00	00	33	22	22	11	11	22	22	11	11	33	44	44	22	33	44	11	33	22	44	11	22	22	33	33	22	13	42	33	11	44	22	33	24	33	44	44	22	11	11	24	13	33	22
GA033	10.6	523.9	22	22	11	22	33	22	22	11	11	22	22	11	11	22	44	44	11	33	44	11	33	22	44	11	22	22	33	31	22	11	44	33	11	44	22	33	24	33	44	44	22	11	11	00	00	34	22
GA034	14.6	519.3	11	22	11	22	33	22	22	11	11	22	22	11	11	33	44	44	22	33	44	11	33	22	44	11	22	22	00	31	22	33	22	33	22	44	22	33	44	33	44	44	22	11	11	22	11	44	22
GA035	15.4	518.1	21	22	11	24	33	22	22	11	11	22	22	11	11	22	44	44	11	33	44	11	33	22	44	11	22	22	33	00	00	00	00	00	00	00	00	00	44	33	44	44	22	11	11	24	13	34	22
GA036	1.2	521.5	11	22	11	22	33	22	22	11	11	22	24	11	11	23	44	44	21	33	44	11	33	22	44	11	22	22	33	33	22	33	22	33	22	44	22	33	24	33	44	44	22	11	11	22	11	44	22
GB001	1605.9	85.8	11	22	11	22	33	22	22	11	11	22	22	11	11	23	44	44	22	31	44	11	33	22	44	11	22	22	33	11	22	00	00	00	00	00	00	00	44	33	44	44	22	11	11	00	00	33	22
GB002	1606.8	83	11	22	11	22	00	22	22	11	11	22	22	11	11	22	44	44	11	33	44	11	33	22	44	11	22	22	33	31	22	11	44	33	11	44	22	33	44	00	00	00	00	00	11	00	00	33	22
GB003	1606.8	83.6	11	22	11	22	33	22	22	11	11	24	22	12	11	22	44	44	21	33	44	12	33	22	44	11	22	22	33	33	22	33	22	33	22	44	22	33	44	33	44	44	22	11	11	24	13	34	22
GB004	1607.7	82.1	22	22	11	22	33	22	22	11	11	22	22	11	11	22	44	44	11	33	44	11	33	22	44	11	22	22	00	33	22	11	44	33	11	44	22	33	44	33	44	44	22	11	11	00	00	33	00
GB005	1593.8	83.3	00	00	00	00	00	22	22	11	11	22	22	11	11	23	44	44	22	33	44	11	33	22	44	11	22	22	00	00	00	13	42	33	12	44	22	33	44	33	44	44	22	11	11	22	11	44	22
GB006	1620.9	88.3	11	22	11	22	33	22	22	11	11	44	22	22	11	22	44	44	22	33	44	22	33	22	44	11	22	22	33	33	22	11	44	33	11	44	22	33	44	33	44	44	22	11	11	00	00	34	22
GB007	1596.1	47.9	00	00	00	00	33	22	22	11	11	22	22	11	11	22	44	43	21	33	44	11	33	22	44	11	22	22	33	33	22	11	44	33	11	44	22	33	24	33	44	44	22	11	11	00	00	33	22
GB008	1589.7	45.3	11	22	11	22	33	00	00	00	00	00	00	00	00	00	00	00	00	00	00	00	00	00	00	00	00	00	33	33	22	13	42	33	12	44	22	33	44	33	44	44	22	11	11	24	13	44	22
GB009	1589.1	39.4	00	00	00	00	33	22	22	11	11	22	22	11	11	33	44	44	22	33	44	11	33	22	44	11	22	22	33	33	22	13	42	33	12	44	22	33	00	33	44	44	22	11	00	22	11	34	00
GB010	1587.5	44.9	00	00	00	00	33	00	00	00	00	00	00	00	00	00	00	00	00	00	00	00	00	00	00	00	00	00	33	31	22	13	42	33	12	44	22	33	24	33	44	44	22	11	11	22	11	44	22
GB011	1594.2	44.8	11	22	11	22	33	22	22	11	11	24	22	12	11	22	44	44	21	33	44	12	33	22	44	11	22	22	33	33	22	33	22	33	22	44	22	33	44	33	44	44	22	11	11	22	11	44	22
GB012	1589.7	36.7	11	22	11	22	33	22	22	11	11	22	22	11	11	33	44	44	22	33	44	11	33	22	44	11	22	22	33	33	22	11	44	33	11	44	22	33	00	33	44	44	22	11	00	22	11	44	22
GB013	1589.7	36.7	21	22	11	22	33	22	22	11	11	22	22	11	11	22	44	43	21	33	44	11	33	22	44	11	22	22	33	33	22	11	44	33	11	44	22	33	00	33	44	44	22	11	11	24	13	34	22
GB014	1582	44.2	11	22	11	24	33	22	22	11	11	24	22	12	11	22	44	44	22	33	44	12	33	22	44	11	22	22	33	00	00	00	00	00	00	00	00	00	44	33	44	44	22	11	11	44	33	33	22
GB015	1575.8	46.2	21	22	11	22	33	22	22	11	11	22	22	11	11	33	44	44	22	33	44	11	33	22	44	11	22	22	00	33	22	11	44	33	11	44	22	33	44	33	44	44	22	11	11	22	11	44	22
GB016	1574.3	40.9	00	00	00	00	33	00	00	00	00	00	00	00	00	00	00	00	00	00	00	00	00	00	00	00	00	00	33	33	22	33	22	33	22	44	22	33	00	33	44	44	22	11	11	22	11	44	22
GB017	1573	39	11	22	11	22	33	22	22	11	11	22	22	11	11	22	44	44	11	33	44	11	33	22	44	11	22	22	33	00	00	11	44	33	11	44	22	33	24	33	44	44	22	11	11	22	11	44	22
GB018	1600.5	3.6	11	22	11	22	00	22	22	11	11	22	22	11	11	22	44	44	11	33	44	11	33	22	44	11	22	22	33	33	22	33	22	33	22	44	22	33	24	33	44	44	22	11	11	00	00	00	22
GB019	1585.2	17.1	11	22	11	22	33	00	00	00	00	00	00	00	00	00	00	00	00	00	00	00	00	00	00	00	00	00	33	11	22	33	22	33	22	44	22	33	44	33	44	44	22	11	00	24	13	00	00
GB020	1585.2	17.1	00	00	00	00	33	22	22	11	11	22	22	11	11	22	44	44	21	33	44	11	33	22	44	11	22	22	33	33	22	00	00	00	00	00	00	00	44	33	44	44	22	11	00	22	11	34	22
GB021	1585.2	16.8	11	22	11	44	00	00	00	00	00	00	00	00	00	00	00	00	00	00	00	00	00	00	00	00	00	00	33	33	22	13	42	33	12	44	22	33	44	33	14	44	22	11	11	24	13	33	22
GB022	1581.6	17.3	21	22	11	22	33	22	22	11	11	24	22	12	11	23	44	44	22	33	44	12	33	22	44	11	22	22	33	33	22	13	42	33	12	44	22	33	44	33	44	44	22	11	11	22	11	00	22
GB023	1577.3	9.5	11	22	11	22	33	00	00	00	00	00	00	00	00	00	00	00	00	00	00	00	00	00	00	00	00	00	33	33	22	13	42	33	12	44	22	33	44	33	44	44	22	11	11	44	33	00	22
GB024	1581.1	13.6	11	22	11	24	00	00	00	00	00	00	00	00	00	00	00	00	00	00	00	00	00	00	00	00	00	00	00	33	22	33	22	33	22	44	22	33	00	33	14	44	22	11	00	24	13	00	22
GB025	1577.3	9.5	00	00	00	00	33	22	22	11	11	22	22	11	11	33	44	00	00	33	44	11	33	22	44	11	22	22	00	33	22	13	42	33	12	44	22	33	44	33	44	44	22	11	11	22	11	44	22
GB026	1577.6	30.8	22	22	11	22	33	22	22	11	11	22	22	11	11	22	44	44	21	33	44	11	33	22	44	11	22	22	33	00	00	33	22	33	22	44	22	33	00	33	44	44	22	11	11	22	11	33	22
GB027	1581.4	10.9	11	22	11	22	33	22	22	11	11	24	22	12	11	22	44	44	21	33	44	12	33	22	44	11	22	22	34	11	22	00	00	00	00	00	00	00	44	33	44	44	22	11	11	22	11	44	22
GB028	1587.8	10.7	11	22	11	22	33	22	22	11	11	22	22	11	00	22	00	44	11	00	00	00	00	00	00	00	00	00	33	11	22	00	00	00	00	00	00	00	24	33	44	44	22	11	11	22	11	44	22
GB029	1587.6	10.1	11	22	11	22	33	22	22	11	11	24	22	12	11	23	44	44	22	33	44	12	33	22	44	11	22	22	33	00	00	00	00	00	00	00	00	00	44	33	44	44	22	11	11	22	11	44	22
GB030	1585	13.1	00	00	00	00	33	22	22	11	11	44	22	22	11	22	44	44	22	33	44	22	33	22	44	11	22	22	33	33	22	00	00	00	00	00	00	00	44	33	44	44	22	11	11	44	33	33	22
GB031	1585	11.3	11	22	11	22	33	22	22	11	11	24	22	12	11	22	44	44	22	33	44	12	33	22	44	11	22	22	33	00	00	13	42	33	12	44	22	33	44	33	44	44	22	11	11	22	11	00	22
GB032	1573	3	11	22	11	22	33	22	22	11	11	24	22	12	11	22	44	44	21	33	44	12	33	22	44	11	22	22	33	11	22	11	44	33	11	44	22	33	24	00	00	00	00	00	00	22	11	00	22
GB033	1600.5	3.6	11	22	11	44	33	22	22	11	11	24	22	12	11	22	44	44	21	33	44	12	33	22	44	11	22	22	33	33	22	13	42	33	12	44	22	33	44	33	44	44	22	11	11	22	11	44	22
GB034	1598.8	3	22	22	11	22	33	22	22	11	11	24	22	12	11	22	44	44	21	33	44	12	33	22	44	11	22	22	33	00	00	13	42	33	12	44	22	33	44	33	44	44	22	11	11	00	00	33	22
GB035	1593.8	3.5	11	22	11	22	33	22	22	11	11	24	22	12	11	22	44	44	21	33	44	12	33	22	44	11	22	22	33	33	22	11	44	33	11	44	22	33	24	33	14	44	22	11	11	22	11	44	22
GB036	1603.6	0	11	22	11	22	33	00	00	00	00	00	00	00	00	00	00	00	00	00	00	00	00	00	00	00	00	00	33	33	22	11	44	33	11	44	22	33	24	33	44	44	22	11	11	22	11	44	22
GC001	192.7	578.6	11	22	11	22	33	22	22	11	11	22	22	11	00	22	44	33	22	33	44	11	33	22	44	11	22	22	33	33	22	00	00	00	00	00	00	00	24	33	14	44	22	11	11	22	11	44	22
GC002	202	575.8	00	00	00	00	00	22	22	11	11	22	22	11	11	22	44	44	11	00	00	00	33	00	44	11	22	22	33	33	22	13	42	33	12	44	22	33	44	33	44	44	22	11	11	00	00	44	22
GC003	194.8	586.7	11	22	11	22	33	22	22	11	11	22	22	11	11	22	44	44	11	33	44	11	33	22	44	11	22	22	33	33	22	33	22	33	22	44	22	33	44	33	44	44	22	11	11	22	11	44	22
GC004	165.6	587.2	11	22	11	22	33	22	22	11	11	22	22	11	11	22	44	44	11	33	44	11	33	22	44	11	22	22	33	11	22	33	22	33	22	44	22	33	44	33	44	44	22	11	00	22	11	44	22
GC005	160.6	587.4	00	00	00	00	33	22	22	11	11	22	22	11	11	33	44	44	22	33	44	11	33	22	44	11	22	22	33	33	22	33	22	33	22	44	22	33	44	33	44	44	22	11	11	24	13	44	22
GC006	155.8	590.3	11	22	11	22	33	22	22	11	11	22	22	11	11	33	44	44	22	33	44	11	33	22	44	11	22	22	33	33	22	11	44	33	11	44	22	33	44	33	44	44	22	11	11	22	11	44	00
GC007	178.2	584.1	11	22	11	22	33	22	22	11	11	22	22	11	11	22	44	44	11	33	44	11	33	22	44	11	22	22	34	33	22	33	22	33	22	44	22	33	44	33	44	44	22	11	11	22	11	44	00
GC008	133	580.5	11	22	11	22	33	22	22	11	11	22	22	11	11	33	44	44	22	33	44	11	33	22	44	11	22	22	34	33	22	33	22	33	22	44	22	33	44	33	44	44	22	11	11	22	11	34	00
GC009	141.9	580.7	21	22	11	22	00	22	22	11	11	22	22	11	11	33	44	44	22	33	44	11	33	22	44	11	22	22	33	33	22	33	22	33	22	44	22	33	24	33	11	44	22	11	00	22	11	44	22
GC010	141.9	580.7	21	22	11	22	00	00	00	00	00	00	00	00	00	00	00	00	00	00	00	00	00	00	00	00	00	00	00	33	22	33	22	33	22	44	22	33	22	33	14	44	22	11	00	22	11	00	22
GC011	152.5	579.8	22	22	11	22	33	22	22	11	11	22	22	11	11	33	44	44	22	33	44	11	33	22	44	11	22	22	33	33	22	00	00	00	00	00	00	00	44	33	44	44	22	11	11	22	11	44	00
GC012	146.2	574.4	11	22	11	22	33	22	22	11	11	22	22	11	11	23	44	44	21	33	44	11	33	22	44	11	22	22	00	33	22	11	44	33	11	44	22	33	00	33	44	44	22	11	11	22	11	44	22
GC013	170.5	533.7	22	22	11	22	33	22	22	11	11	22	22	11	11	22	44	43	21	33	44	11	33	22	44	11	22	22	33	11	22	33	22	33	22	44	22	33	44	33	44	44	22	11	11	22	11	44	22
GC014	166.3	535.1	00	00	00	00	33	00	00	00	00	00	00	00	00	00	00	00	00	00	00	00	00	00	00	00	00	00	33	00	00	33	22	33	22	44	22	33	44	33	44	44	22	11	11	22	11	44	22
GC015	165.9	532.3	22	22	11	22	33	22	22	11	11	22	22	11	11	22	44	44	11	33	44	11	33	22	44	11	22	22	33	33	22	00	00	00	00	00	00	00	44	00	00	00	00	00	11	22	11	44	22
GC016	171.5	528.2	22	22	11	22	33	22	22	11	11	22	22	11	11	22	44	44	22	33	44	11	33	22	44	11	22	22	00	33	22	33	22	33	22	44	22	33	44	33	00	44	22	11	11	22	11	00	22
GC017	169.1	535.8	11	22	11	22	33	22	22	11	11	22	22	11	11	22	44	44	11	33	44	11	33	22	44	11	22	22	33	33	22	00	00	00	00	00	00	00	22	33	44	44	22	11	11	22	11	44	22
GC018	170.2	523.5	22	22	11	22	33	22	22	11	11	22	22	11	11	22	44	44	11	33	44	11	33	22	44	11	22	22	33	11	22	11	44	33	11	44	22	33	44	33	44	44	22	11	11	22	11	00	22
GC019	177.8	532.6	11	22	11	22	33	22	22	11	11	22	22	11	11	33	44	44	22	33	44	11	33	22	44	11	22	22	33	31	22	11	44	33	11	44	22	33	22	33	44	44	22	11	00	22	13	34	22
GC020	173.1	543.9	11	22	11	22	33	22	22	11	11	22	22	11	11	23	44	44	21	33	44	11	33	22	44	11	22	22	44	33	22	00	00	00	00	00	00	00	24	33	44	44	22	11	00	22	11	44	00
GC021	183.9	541.4	22	22	11	22	33	22	22	11	11	22	22	11	11	22	44	43	21	33	44	11	33	22	44	11	22	22	33	31	22	33	22	33	22	44	22	33	44	33	44	44	22	11	00	22	11	44	22
GC022	190	544.9	11	22	11	22	33	22	22	11	11	22	22	11	11	33	44	44	22	33	44	11	33	22	44	11	22	22	33	33	22	11	44	33	11	44	22	33	44	33	14	44	22	11	11	22	11	00	22
GC023	189.1	546.8	11	22	11	22	33	22	22	11	11	22	22	11	11	23	44	44	22	33	44	11	33	22	44	11	22	22	33	33	22	11	44	33	11	44	22	33	44	33	11	44	22	11	11	24	13	33	22
GC024	188.2	548	11	22	11	22	33	22	22	11	11	22	22	11	11	23	44	44	21	33	44	11	33	22	44	11	22	22	33	00	00	33	22	33	22	44	22	33	44	00	00	00	00	00	11	22	11	44	22
GC025	193.4	550.9	21	22	11	22	33	22	22	11	11	22	22	11	11	23	44	43	21	33	44	11	33	22	44	11	22	22	33	33	22	33	22	33	22	44	22	33	44	33	44	44	22	11	11	00	00	00	22
GC026	193	545.3	21	22	11	22	33	22	22	11	11	22	22	11	11	33	44	44	22	33	44	11	33	22	44	11	22	22	34	33	22	33	22	33	22	44	22	33	44	33	44	44	22	11	11	22	11	00	00
GC027	174.4	577.5	00	00	00	00	33	22	22	11	11	22	22	11	11	23	44	44	22	31	44	11	33	22	44	11	22	22	33	33	22	11	44	33	11	44	22	33	44	00	44	00	22	11	11	24	13	33	22
GC028	147.9	516.8	11	22	11	22	33	22	22	11	11	22	22	11	11	23	44	44	21	33	44	11	33	22	44	11	22	22	34	33	22	13	42	33	12	44	22	33	24	33	44	44	22	11	11	22	11	44	00
GC029	149.7	580.3	22	22	11	22	33	22	22	11	11	22	22	11	11	23	44	44	22	33	44	11	33	22	44	11	22	22	33	33	22	11	44	33	11	44	22	33	22	33	44	44	22	11	11	24	13	34	22
GC030	162.8	587.1	22	22	11	22	33	22	22	11	11	22	22	11	11	33	44	44	22	33	44	11	33	22	44	11	22	22	33	33	22	33	22	33	22	44	22	33	44	33	44	44	22	11	11	00	00	44	22
GC031	163.6	579.1	22	22	11	22	33	22	22	11	11	22	22	11	11	22	44	44	22	33	44	11	33	22	44	11	22	22	33	33	22	33	22	33	22	44	22	33	24	00	00	00	00	00	11	22	11	44	22
GC032	138.1	519.9	11	22	11	22	33	22	22	11	11	22	22	11	11	22	44	44	11	33	44	11	33	22	44	11	22	22	00	33	22	33	42	33	12	44	22	33	00	33	44	44	22	11	11	22	11	44	22
GC033	138.8	514.1	11	22	11	44	33	22	22	11	11	22	22	11	11	22	44	44	11	33	44	11	33	22	44	11	22	22	33	33	22	00	00	00	00	00	00	00	44	33	44	44	22	11	11	00	00	00	22
END
[truncated: 2,945 more columns]
