# Supplementary material for: Genetic Limitation and Conservation Implications in Tetracentron sinense: SNP-Based Analysis of Spatial Genetic Structure and Gene Flow
Source: Biology (Basel). 2025 Sep 8;14(9):1214. doi: 10.3390/biology14091214 (PMC12467406; doi:10.3390/biology14091214)
Supplement: Supplementary file 1 [file biology-14-01214-s001.zip › data/MGFD details.xlsx]

## Sheet: MA
Number	LON	LAT	Altitude (m)	DBH (cm)	Plant height (m)
MA1	E103°08′33.91″	N28°46′38.33″	2205	11.2	8
MA2	E103°08′33.42″	N28°46′37.85″	2202	8	4.5
MA3	E103°08′33.53″	N28°46′37.96″	2206	3.3	4
MA4	E103°08′34.08″	N28°46′38.54″	2193	11.3	6
MA5	E103°08′34.28″	N28°46′38.37″	2190	8.5	6
MA6	E103°08′34.48″	N28°46′37.90″	2194	5.3	7
MA7	E103°08′34.20″	N28°46′37.87″	2194	5.75	6
MA8	E103°08′34.66″	N28°46′37.92″	2194	7.3	7
MA9	E103°08′34.30″	N28°46′37.87″	2183	12.9	7
MA10	E103°08′34.37″	N28°46′37.92″	2190	6.8	4
MA11	E103°08′34.36″	N28°46′38.03″	2181	7	6
MA12	E103°08′34.16″	N28°46′37.53″	2184	15.7	5
MA13	E103°08′34.30″	N28°46′38.63″	2197	6.25	4
MA14	E103°08′34.64″	N28°46′38.59″	2188	14.5	8
MA15	E103°08′34.78″	N28°46′38.65″	2194	5.5	6
MA16	E103°08′34.76″	N28°46′38.19″	2177	10.5	7
MA17	E103°08′35.11″	N28°46′38.01″	2176	7.8	7.5
MA18	E103°08′34.82″	N28°46′37.85″	2178	4.4	4
MA19	E103°08′35.24″	N28°46′38.10″	2175	16.7	11
MA20	E103°08′35.27″	N28°46′37.92″	2173	11.2	7
MA21	E103°08′35.39″	N28°46′38.04″	2173	14.9	5.5
MA22	E103°08′35.56″	N28°46′38.11″	2172	11.6	6
MA23	E103°08′35.45″	N28°46′37.66″	2173	13.65	5.6
MA24	E103°08′35.48″	N28°46′38.14″	2175	12	6
MA25	E103°08′35.36″	N28°46′38.23″	2173	16.3	7
MA26	E103°08′35.44″	N28°46′38.28″	2176	5.2	5.5
MA27	E103°08′35.55″	N28°46′38.35″	2174	4.5	4.5
MA28	E103°08′35.70″	N28°46′38.46″	2173	4.2	3.2
MA29	E103°08′35.61″	N28°46′38.14″	2172	21	7
MA30	E103°08′35.74″	N28°46′38.40″	2170	4.6	5.6
MA31	E103°08′35.64″	N28°46′37.80″	2170	11.2	3
MA32	E103°08′35.13″	N28°46′37.57″	2173	8.5	4.5
MA33	E103°08′35.51″	N28°46′37.56″	2169	14.6	7
MA34	E103°08′35.58″	N28°46′37.50″	2167	7.5	3.6
MA35	E103°08′35.77″	N28°46′37.41″	2164	13.7	6.8
MA36	E103°08′35.44″	N28°46′37.42″	2163	10.5	5
MA37	E103°08′35.75″	N28°46′37.62″	2166	23.4	8
MA38	E103°08′36.14″	N28°46′38.18″	2167	16.1	6
MA39	E103°08′36.15″	N28°46′38.01″	2157	21	5.8
MA40	E103°08′36.16″	N28°46′37.91″	2153	15.3	6
MA41	E103°08′36.17″	N28°46′37.65″	2155	12.7	4
MA42	E103°08′36.18″	N28°46′37.50″	2154	8	4
MA43	E103°08′33.77″	N28°46′37.84″	2201	5.5	4.5
MA44	E103°08′33.57″	N28°46′37.70″	2205	9.6	6
MA45	E103°08′34.36″	N28°46′37.82″	2186	10.9	8
MA46	E103°08′36.70″	N28°46′37.65″	2155	28	8.3

## Sheet: MB
Number	LON	LAT	Altitude (m)	DBH (cm)	Plant height (m)
MB1	E103°08′31.59″	N28°46′09.93″	2241	78	21
MB2	E103°08′31.20″	N28°46′10.48″	2245	33	4.5
MB3	E103°08′31.07″	N28°46′10.82″	2254	14	6.2
MB4	E103°08′31.45″	N28°46′10.96″	2247	78	24
MB5	E103°08′31.65″	N28°46′10.76″	2236	20.4	5.5
MB6	E103°08′31.88″	N28°46′10.70″	2232	24.4	11
MB7	E103°08′32.11″	N28°46′10.68″	2230	22	9.2
MB8	E103°08′32.09″	N28°46′11.60″	2240	32	11
MB9	E103°08′32.11″	N28°46′11.60″	2244	49	13
MB10	E103°08′31.85″	N28°46′11.57″	2248	14.5	6.2
MB11	E103°08′31.29″	N28°46′11.80″	2255	15	7
MB12	E103°08′31.86″	N28°46′12.57″	2240	29	7.5
MB13	E103°08′32.06″	N28°46′12.43″	2242	26	10.5
MB14	E103°08′32.22″	N28°46′12.26″	2242	31	7
MB15	E103°08′32.12″	N28°46′12.21″	2240	27	6.8
MB16	E103°08′31.65″	N28°46′13.28″	2235	25	6.3
MB17	E103°08′31.55″	N28°46′13.03″	2241	11	4.8
MB18	E103°08′31.10″	N28°46′13.06″	2244	22	5.7
MB19	E103°08′30.99″	N28°46′13.43″	2245	20	4.8
MB20	E103°08′30.86″	N28°46′13.45″	2247	18	4
MB21	E103°08′32.22″	N28°46′13.59″	2230	16	6.6
MB22	E103°08′32.40″	N28°46′13.06″	2230	28	8.7
MB23	E103°08′33.12″	N28°46′13.41″	2223	105	11
MB24	E103°08′33.77″	N28°46′12.08″	2210	27	7.6
MB25	E103°08′33.84″	N28°46′11.96″	2209	32	12
MB26	E103°08′33.32″	N28°46′11.63″	2213	19	6.2
MB27	E103°08′33.00″	N28°46′11.22″	2216	32	7.6
MB28	E103°08′32.95″	N28°46′11.02″	2217	35	11
MB29	E103°08′31.85″	N28°46′09.81″	2227	146	8
MB30	E103°08′31.52″	N28°46′09.97″	2230	125	13
MB31	E103°08′32.00″	N28°46′09.56″	2226	88	8.8
MB32	E103°08′32.43″	N28°46′09.44″	2220	8	5
MB33	E103°08′32.88″	N28°46′09.94″	2219	48	9
MB34	E103°08′33.33″	N28°46′09.63″	2216	37	12
MB35	E103°08′33.70″	N28°46′08.68″	2213	17.5	6.5
MB36	E103°08′33.45″	N28°46′08.24″	2202	74	12
MB37	E103°08′33.70″	N28°46′07.77″	2206	110	14

## Sheet: MC
Number	LON	LAT	Altitude (m)	DBH (cm)	Plant height (m)
MC1	E103°08′37.05″	N28°46′21.38″	2192	30	9
MC2	E103°08′37.63″	N28°46′20.93″	2193	2.5	3
MC3	E103°08′37.95″	N28°46′20.67″	2191	3	2.1
MC4	E103°08′37.95″	N28°46′20.64″	2188	4.5	5
MC5	E103°08′38.03″	N28°46′20.58″	2187	5	5.6
MC6	E103°08′38.08″	N28°46′20.84″	2187	7.5	9
MC7	E103°08′38.08″	N28°46′20.81″	2187	3.5	4.8
MC8	E103°08′37.98″	N28°46′20.90″	2188	5.5	4.2
MC9	E103°08′38.26″	N28°46′20.91″	2186	5	3.9
MC10	E103°08′37.98″	N28°46′20.69″	2187	7	4.6
MC11	E103°08′37.78″	N28°46′20.79″	2187	5.6	4.2
MC12	E103°08′38.23″	N28°46′20.80″	2187	16.8	6.5
MC13	E103°08′38.53″	N28°46′20.86″	2184	4.2	6.9
MC14	E103°08′38.59″	N28°46′20.93″	2184	19	11
MC15	E103°08′37.92″	N28°46′21.30″	2197	32	14
MC16	E103°08′37.82″	N28°46′21.83″	2213	32.9	13
MC17	E103°08′37.83″	N28°46′21.76″	2218	35.6	16
MC18	E103°08′37.51″	N28°46′22.18″	2217	31.5	12
MC19	E103°08′36.64″	N28°46′21.68″	2220	115	15
MC20	E103°08′36.77″	N28°46′22.09″	2212	9	5.6
MC21	E103°08′36.68″	N28°46′21.89″	2216	11	4.7
MC22	E103°08′36.33″	N28°46′22.16″	2208	6.8	4.5
MC23	E103°08′36.50″	N28°46′22.64″	2207	29	14
MC24	E103°08′38.26″	N28°46′21.71″	2174	125	20
MC25	E103°08′38.44″	N28°46′21.93″	2173	27	9.8
MC26	E103°08′38.69″	N28°46′21.93″	2169	14.5	8.7
MC27	E103°08′38.78″	N28°46′22.00″	2167	5.6	2.8
MC28	E103°08′39.19″	N28°46′21.23″	2169	1.5	1.7
MC29	E103°08′39.21″	N28°46′21.48″	2170	118	19
MC30	E103°08′38.82″	N28°46′22.17″	2163	14	4.2
MC31	E103°08′38.93″	N28°46′22.44″	2162	21	10.2
MC32	E103°08′38.56″	N28°46′22.34″	2165	15	9.8
MC33	E103°08′38.37″	N28°46′22.53″	2170	63	12
MC34	E103°08′38.89″	N28°46′23.11″	2161	42	11
MC35	E103°08′39.25″	N28°46′23.09″	2156	27	8.9
MC36	E103°08′39.06″	N28°46′23.32″	2160	6.8	5.2
MC37	E103°08′36.37″	N28°46′23.82″	2204	56	18
MC38	E103°08′36.66″	N28°46′23.46″	2198	35.5	9.8
MC39	E103°08′36.80″	N28°46′23.47″	2200	14.5	8.6
MC40	E103°08′36.07″	N28°46′23.25″	2207	20.5	12
MC41	E103°08′38.80″	N28°46′21.10″	2183	3.8	2
MC42	E103°08′38.87″	N28°46′21.14″	2283	3.2	1.5
MC43	E103°08′38.75″	N28°46′21.03″	2179	5.9	3
MC44	E103°08′39.20″	N28°46′21.63″	2216	3.85	3
MC45	E103°08′38.98″	N28°46′21.10″	2180	7.5	6
MC46	E103°08′39.18″	N28°46′21.75″	2217	5.7	4
