# Supplementary material for: Genetic Limitation and Conservation Implications in Tetracentron sinense: SNP-Based Analysis of Spatial Genetic Structure and Gene Flow
Source: Biology (Basel). 2025 Sep 8;14(9):1214. doi: 10.3390/biology14091214 (PMC12467406; doi:10.3390/biology14091214)
Supplement: Supplementary file 1 [file biology-14-01214-s001.zip › data/MGFD SNP.xlsx]

## Sheet: Sheet1
129	0	2	3094	1	2
20	50	100	150	200	250	300	350	400	450	500	550	600	650	700	750	800	850	900	950	1000
Ind	X	Y	CM026551.1	CM026551.1	CM026551.1	CM026551.1	CM026551.1	CM026551.1	CM026551.1	CM026551.1	CM026551.1	CM026551.1	CM026551.1	CM026551.1	CM026551.1	CM026551.1	CM026551.1	CM026551.1	CM026551.1	CM026551.1	CM026551.1	CM026551.1	CM026551.1	CM026551.1	CM026551.1	CM026551.1	CM026551.1	CM026551.1	CM026551.1	CM026551.1	CM026551.1	CM026551.1	CM026551.1	CM026551.1	CM026551.1	CM026551.1	CM026551.1	CM026551.1	CM026551.1	CM026551.1	CM026551.1	CM026551.1	CM026551.1	CM026551.1	CM026551.1	CM026551.1	CM026551.1	CM026551.1	CM026551.1
MA001	318602	3.18606e+06	00	00	00	00	00	00	00	00	00	00	00	00	00	11	33	22	11	33	33	33	33	33	22	22	22	33	33	22	22	11	44	22	22	33	11	33	22	33	33	33	33	33	44	22	33	33	22
MA002	318589	3.18604e+06	33	33	33	22	22	33	24	44	44	44	33	11	14	11	33	22	11	33	13	33	33	33	22	24	22	33	33	22	22	11	42	22	22	33	11	33	22	33	33	33	33	33	44	22	31	33	22
MA003	318592	3.18604e+06	33	33	33	24	22	33	22	44	44	44	33	11	11	11	33	22	11	33	33	33	33	33	22	22	22	33	33	22	22	11	44	22	22	33	11	33	22	33	33	33	33	33	44	22	33	33	22
MA004	318607	3.18606e+06	33	33	31	22	22	33	22	44	44	44	33	11	11	11	33	22	11	33	33	33	33	33	22	22	22	33	33	22	22	11	44	22	22	33	11	33	22	33	33	33	33	33	44	22	33	33	22
MA005	318612	3.18606e+06	34	33	31	24	22	33	22	44	44	44	33	11	11	11	33	22	11	33	11	33	33	33	22	44	22	33	33	22	22	11	42	22	22	33	11	33	22	33	33	33	33	33	44	22	31	33	22
MA006	318617	3.18604e+06	34	33	31	24	22	33	22	44	44	44	33	11	11	11	33	22	11	33	11	33	33	33	22	22	22	33	33	22	22	11	44	22	22	33	11	33	24	33	33	33	33	33	44	22	33	31	22
MA007	318610	3.18604e+06	33	33	33	22	22	33	22	44	44	44	33	11	11	11	33	22	11	33	11	33	33	33	22	44	22	33	33	22	22	00	44	22	22	33	11	33	22	33	33	33	33	11	44	22	33	33	22
MA008	318622	3.18604e+06	33	33	33	22	22	33	22	44	44	44	33	11	11	11	33	22	11	33	11	33	33	33	22	22	22	33	33	22	22	11	44	22	22	33	11	33	24	33	33	33	33	33	44	22	33	31	22
MA009	318612	3.18604e+06	33	33	33	44	22	33	22	44	44	44	33	11	11	11	33	22	11	33	33	33	33	33	22	22	22	33	33	22	22	11	44	22	22	33	11	33	22	33	33	33	33	33	44	22	33	33	22
MA010	318614	3.18604e+06	33	33	33	22	22	33	24	44	42	44	33	11	14	11	33	22	11	33	33	33	33	33	22	22	22	33	33	22	22	11	44	22	22	33	11	33	22	33	33	33	33	33	44	22	33	33	22
MA011	318614	3.18605e+06	33	33	33	22	22	33	22	44	44	44	33	11	11	11	33	22	11	33	13	33	33	33	22	22	22	33	33	21	22	11	44	22	22	33	11	33	24	33	33	33	33	33	44	22	33	31	22
MA012	318608	3.18603e+06	33	33	33	22	22	33	22	44	44	44	33	11	11	11	33	22	11	33	33	33	33	33	22	22	22	33	33	22	22	11	44	22	22	33	11	33	22	33	33	33	33	33	44	22	33	33	22
MA013	318613	3.18606e+06	33	33	33	24	22	33	22	44	44	44	33	11	11	11	33	22	11	33	33	33	33	33	22	22	22	33	33	22	22	11	00	00	00	00	00	00	00	00	00	00	00	00	00	00	00	00	00
MA014	318622	3.18606e+06	33	33	33	22	22	33	22	44	44	44	33	11	11	11	33	22	11	33	13	33	33	33	22	22	22	33	33	22	22	11	44	22	22	33	11	33	22	33	33	33	33	33	44	22	33	33	22
MA015	318626	3.18606e+06	34	33	31	24	22	33	22	44	44	44	33	11	11	11	33	22	11	33	33	33	33	33	22	22	22	33	33	22	22	11	44	22	22	33	11	33	22	33	33	33	33	33	44	22	33	33	22
MA016	318625	3.18605e+06	00	00	00	00	00	00	00	00	00	00	00	00	00	11	33	22	11	33	33	33	33	33	22	22	22	33	33	22	22	11	44	22	22	33	11	33	22	33	33	33	33	33	44	22	33	33	22
MA017	318634	3.18604e+06	33	33	33	22	22	33	44	44	42	44	33	11	44	11	33	22	11	33	33	33	33	33	22	22	22	33	33	22	22	11	00	00	00	00	00	00	00	00	00	00	00	00	00	00	00	00	00
MA018	318627	3.18604e+06	33	33	33	24	22	33	22	44	44	44	33	11	11	11	33	22	11	33	13	33	33	33	22	24	22	33	33	22	22	11	44	22	22	33	11	33	44	33	33	33	33	33	44	22	33	33	22
MA019	318638	3.18605e+06	33	33	33	22	22	33	22	44	44	44	33	11	11	11	33	22	11	33	33	33	33	33	22	22	22	33	33	22	22	11	44	22	22	33	11	33	22	33	33	33	33	33	44	22	33	33	22
MA020	318639	3.18604e+06	33	33	33	22	22	33	24	44	44	44	33	11	14	11	33	22	11	33	33	33	33	33	22	22	22	33	33	22	22	11	44	22	22	33	11	33	22	33	33	33	33	31	44	22	33	33	22
MA021	318642	3.18605e+06	33	33	33	22	22	33	22	44	44	44	33	11	11	11	33	22	11	33	33	33	33	33	22	22	22	33	33	22	22	11	44	22	22	33	11	33	22	33	33	33	33	33	44	22	33	33	22
MA022	318647	3.18605e+06	44	33	11	22	22	33	22	44	44	44	33	11	11	11	33	22	11	33	33	33	33	33	22	22	22	33	33	22	22	11	44	22	22	33	11	33	22	33	33	33	33	33	44	22	33	33	22
MA023	318644	3.18603e+06	34	33	31	24	22	33	22	44	44	44	33	11	11	11	33	22	11	33	33	33	33	33	22	22	22	33	33	22	22	11	44	22	22	33	11	33	22	33	33	33	33	33	44	22	33	33	22
MA024	318645	3.18605e+06	33	33	33	24	22	33	22	44	44	44	33	11	11	11	33	22	11	33	13	33	33	33	22	22	22	33	33	22	22	11	44	22	22	33	11	33	22	33	33	33	33	33	44	22	33	33	22
MA025	318641	3.18605e+06	33	33	33	24	22	33	22	44	44	44	34	11	11	11	33	22	11	31	13	33	33	33	22	22	22	33	33	22	22	11	44	22	22	33	11	33	22	33	33	33	33	33	44	22	33	33	22
MA026	318644	3.18605e+06	33	33	33	22	22	33	44	44	22	44	33	11	44	11	33	22	11	33	33	33	33	33	22	22	22	33	33	22	22	11	44	22	22	33	11	33	22	33	33	33	33	33	44	22	33	33	22
MA027	318647	3.18606e+06	00	00	00	00	00	00	00	00	00	00	00	00	00	11	33	22	11	33	33	33	33	33	22	22	22	33	33	22	22	11	44	22	22	33	11	33	22	33	33	33	33	33	44	22	33	33	22
MA028	318651	3.18606e+06	33	33	33	24	22	33	22	44	44	44	33	11	11	00	00	00	11	33	33	33	33	33	22	22	22	33	33	22	22	11	44	22	22	33	11	33	22	33	33	33	33	33	44	22	33	33	22
MA029	318648	3.18605e+06	33	33	33	24	22	33	22	44	44	44	33	11	11	11	33	22	11	33	33	33	33	33	22	22	22	33	33	22	22	11	44	22	22	33	11	33	22	33	33	33	33	33	44	22	33	33	22
MA030	318652	3.18606e+06	34	33	31	24	22	33	22	44	44	44	33	11	11	11	33	22	11	33	13	33	33	33	22	24	22	33	33	22	22	11	44	22	22	33	11	33	22	33	33	33	33	33	44	22	33	33	22
MA031	318649	3.18604e+06	00	00	00	00	00	00	00	00	00	00	00	00	00	11	33	22	11	33	33	33	33	33	22	22	22	33	33	22	22	11	44	22	22	33	11	33	22	33	33	33	33	33	44	22	33	33	22
MA032	318635	3.18603e+06	00	00	00	00	00	00	00	00	00	00	00	00	00	11	33	22	11	33	33	33	33	33	22	22	22	33	33	22	22	11	44	22	22	33	11	33	22	33	33	33	33	33	44	22	33	33	22
MA033	318645	3.18603e+06	33	33	33	22	22	33	22	44	44	44	33	11	11	00	00	00	11	33	33	33	33	33	22	22	22	33	33	11	22	11	00	00	00	00	00	00	00	00	00	00	00	00	00	00	00	00	00
MA034	318647	3.18603e+06	33	33	33	22	22	33	22	44	44	44	33	11	11	11	33	22	00	00	00	00	00	00	00	00	00	00	00	00	00	00	44	22	22	33	11	33	22	33	33	33	33	33	44	22	33	33	22
MA035	318652	3.18603e+06	33	33	33	24	22	33	22	44	44	44	33	11	11	11	33	22	11	33	33	33	33	33	22	22	22	33	33	22	22	11	44	22	22	33	11	33	22	33	33	33	33	33	44	22	33	33	22
MA036	318643	3.18603e+06	33	33	33	22	22	33	24	44	42	44	33	11	14	11	33	22	11	33	33	31	33	33	22	22	22	33	33	22	22	11	44	22	22	33	11	33	22	33	33	33	33	33	44	22	33	33	22
MA037	318652	3.18603e+06	33	33	33	24	22	33	24	44	42	44	33	11	14	11	33	22	11	33	33	33	33	33	22	22	22	33	33	22	22	11	44	22	22	33	11	33	22	33	33	33	33	33	44	22	33	33	22
MA038	318663	3.18605e+06	33	33	33	44	22	33	22	44	44	44	33	11	11	11	33	22	11	33	11	33	33	33	22	22	22	33	33	22	22	11	00	00	00	00	00	00	00	00	00	00	00	00	00	00	00	00	00
MA039	318663	3.18604e+06	33	33	33	22	22	33	22	44	44	44	33	11	11	11	33	22	11	33	33	33	33	33	22	22	22	33	33	22	22	11	00	00	00	00	00	00	00	00	00	00	00	00	00	00	00	00	00
MA040	318663	3.18604e+06	33	33	33	44	22	33	22	44	44	44	33	11	11	11	33	22	11	33	33	33	33	33	22	22	22	33	33	22	22	11	44	22	22	33	11	33	22	33	33	33	33	33	44	22	33	33	22
MA041	318663	3.18603e+06	33	33	33	22	22	33	22	44	44	44	33	11	11	11	33	22	11	33	33	33	33	33	22	22	22	33	33	22	22	11	44	22	22	33	11	33	44	33	33	33	33	33	44	22	33	33	22
MA042	318663	3.18603e+06	33	33	33	22	22	33	22	44	44	44	33	11	11	11	33	22	00	33	33	33	33	33	22	22	22	33	33	22	22	11	44	22	22	33	11	33	44	33	33	33	33	33	44	22	33	33	22
MA043	318598	3.18604e+06	33	33	33	44	22	33	22	44	44	44	33	11	11	11	33	22	11	33	11	33	33	33	22	22	22	33	33	22	22	11	44	22	22	33	11	33	24	33	33	33	33	33	44	22	33	31	22
MA044	318593	3.18604e+06	33	33	33	24	22	33	22	44	44	44	33	11	11	11	33	22	00	00	00	00	00	00	00	00	00	00	00	00	00	00	42	22	22	33	11	33	22	33	33	33	33	33	44	22	33	33	22
MA045	318614	3.18604e+06	33	33	33	44	22	33	22	44	44	44	33	11	11	11	33	22	11	33	11	33	33	33	22	44	22	33	33	22	22	11	44	22	22	33	11	33	22	33	33	33	33	33	44	22	33	33	22
MA046	318677	3.18603e+06	33	33	33	44	22	33	22	44	44	44	33	11	11	11	33	22	11	33	33	33	33	33	22	22	22	33	33	22	22	11	44	22	22	33	11	33	22	33	33	33	33	33	44	22	33	33	22
MB001	318525	3.18518e+06	33	33	33	22	22	33	22	44	44	44	33	11	11	11	33	22	11	33	33	33	33	33	22	22	22	33	33	22	22	11	44	22	22	33	11	33	24	33	33	33	33	33	44	22	33	33	22
MB002	318515	3.1852e+06	33	33	33	22	22	33	24	44	44	44	33	11	14	11	33	22	11	33	33	33	33	33	22	22	22	33	33	11	22	11	44	22	22	33	11	33	22	33	33	33	33	33	44	22	33	33	22
MB003	318512	3.18521e+06	33	33	33	44	22	33	22	44	44	44	33	11	11	11	33	22	00	33	33	33	33	33	22	22	22	33	33	22	22	11	44	22	22	33	11	33	22	33	33	33	33	33	44	22	33	33	22
MB004	318522	3.18521e+06	33	33	33	22	22	33	22	44	44	44	33	11	11	11	33	22	00	33	33	33	33	33	22	22	22	31	33	22	22	11	44	22	22	33	11	33	24	33	33	33	33	33	44	22	33	33	22
MB005	318527	3.18521e+06	33	33	33	22	22	33	22	44	44	44	33	11	11	11	33	22	00	33	13	33	33	33	22	24	22	33	33	22	22	11	44	22	22	33	11	33	22	33	33	33	33	33	44	22	33	33	22
MB006	318534	3.18521e+06	34	33	31	24	22	33	22	44	44	44	33	11	11	11	33	22	11	33	33	33	33	33	22	22	22	31	33	22	22	11	44	22	22	33	11	33	00	33	33	00	33	33	44	22	33	33	22
MB007	318540	3.1852e+06	33	33	33	24	22	33	22	44	44	44	33	11	11	11	33	22	11	33	33	33	33	33	22	22	22	33	33	22	22	11	44	22	22	33	11	33	22	33	33	33	33	33	44	22	33	33	22
MB008	318540	3.18523e+06	00	00	00	00	00	00	00	00	00	00	00	00	00	11	33	22	11	33	33	33	33	33	22	22	22	33	33	22	22	11	44	22	22	33	11	33	22	33	33	33	33	33	44	22	33	33	22
MB009	318540	3.18523e+06	33	33	33	22	22	33	44	44	22	44	33	11	44	11	33	22	11	33	33	33	33	33	22	22	22	33	33	22	22	11	44	22	22	33	11	33	22	33	33	33	33	33	44	22	33	33	22
MB010	318533	3.18523e+06	34	33	31	24	22	33	22	44	44	44	33	11	11	11	33	22	00	33	33	33	33	33	22	22	22	33	33	22	22	11	44	22	22	33	11	33	24	33	33	33	33	33	44	22	33	33	22
MB011	318518	3.18524e+06	33	33	33	22	22	33	22	44	44	44	33	11	11	11	33	22	11	33	13	33	33	33	22	22	22	33	33	21	22	11	44	22	22	33	11	33	22	33	33	33	33	33	44	22	33	33	22
MB012	318534	3.18526e+06	34	33	31	24	22	33	22	44	44	44	33	11	11	11	33	22	11	00	00	00	00	00	00	00	00	00	00	00	00	00	44	22	22	33	11	33	22	33	33	33	33	33	44	22	33	33	22
MB013	318539	3.18526e+06	33	33	33	44	22	33	22	44	44	44	33	11	11	11	33	22	11	33	33	33	33	33	22	22	22	33	33	22	22	11	44	22	22	33	11	33	22	33	33	33	33	33	44	22	33	33	22
MB014	318544	3.18525e+06	44	33	11	22	22	33	22	44	44	44	33	11	11	11	33	22	11	33	33	33	33	33	22	22	22	33	33	22	22	11	44	22	22	33	11	33	22	33	33	33	33	33	44	22	33	33	22
MB015	318541	3.18525e+06	00	00	00	00	00	00	00	00	00	00	00	00	00	11	33	22	00	33	33	33	33	33	22	22	22	33	33	22	22	11	44	22	22	33	11	33	22	33	33	33	33	33	44	22	33	33	22
MB016	318529	3.18528e+06	33	33	33	22	22	33	22	44	44	44	33	11	11	00	00	00	00	33	33	33	33	33	22	22	22	33	33	22	22	11	00	00	00	00	00	00	00	00	00	00	00	00	00	00	00	00	00
MB017	318526	3.18528e+06	34	33	31	22	22	33	22	44	44	44	33	11	11	11	33	22	00	33	33	33	33	33	22	22	22	11	33	22	22	11	00	00	00	00	00	00	00	00	00	00	00	00	00	00	00	00	00
MB018	318514	3.18528e+06	33	33	33	22	22	33	22	44	44	44	33	11	11	11	33	22	11	33	33	33	33	33	22	22	22	33	33	22	22	11	44	22	22	33	11	33	22	33	33	33	33	33	44	22	33	33	22
MB019	318511	3.18529e+06	00	00	00	00	00	00	00	00	00	00	00	00	00	11	00	00	11	33	33	33	33	33	22	22	22	33	33	22	22	11	22	22	22	33	11	33	22	33	33	33	33	33	44	22	33	33	22
MB020	318507	3.18529e+06	33	33	33	22	22	33	22	44	44	44	33	11	11	00	00	00	11	00	00	00	00	00	00	00	00	00	00	00	00	00	44	22	22	33	11	11	22	33	33	33	33	33	44	22	33	33	22
MB021	318544	3.18529e+06	33	33	33	44	22	33	22	44	44	44	33	11	11	11	33	22	11	33	33	33	33	33	22	22	22	33	33	22	22	11	44	22	22	33	11	33	22	33	33	33	33	33	44	22	33	33	22
MB022	318549	3.18528e+06	33	33	33	22	22	33	22	44	44	44	33	11	11	11	33	22	11	33	33	33	33	33	22	22	22	33	33	22	22	11	44	22	22	33	11	33	22	33	33	33	33	33	44	22	33	33	22
MB023	318569	3.18529e+06	00	00	00	00	00	00	00	00	00	00	00	00	00	11	33	22	11	33	33	33	33	33	22	22	22	33	33	22	22	11	00	00	00	00	00	00	00	00	00	00	00	00	00	00	00	00	00
MB024	318586	3.18525e+06	33	33	33	44	22	33	22	44	44	44	33	11	11	11	33	22	11	00	00	00	00	00	00	00	00	00	00	00	00	00	44	22	22	33	11	33	22	33	33	33	33	33	44	22	33	33	22
MB025	318587	3.18524e+06	33	33	33	22	22	33	22	44	44	44	33	11	11	11	33	22	11	33	33	33	33	33	22	22	22	33	33	22	22	11	44	22	22	33	11	33	22	33	33	33	33	33	44	22	33	33	22
MB026	318573	3.18523e+06	00	00	00	00	00	00	00	00	00	00	00	00	00	00	33	22	00	33	33	33	33	33	22	22	22	33	00	00	00	11	00	00	00	00	00	00	00	00	00	00	00	00	00	00	00	00	00
MB027	318564	3.18522e+06	33	33	33	22	22	33	22	44	44	44	33	11	11	11	33	22	11	33	33	33	33	33	22	22	22	33	33	22	22	11	44	22	22	33	11	33	22	33	33	33	33	33	44	22	33	33	22
MB028	318563	3.18521e+06	33	33	33	24	22	33	22	44	44	44	33	11	11	11	33	22	11	33	13	33	33	33	22	24	22	33	33	22	22	11	44	22	22	33	11	33	22	33	33	33	33	33	44	22	31	33	22
MB029	318532	3.18518e+06	33	33	33	44	22	33	22	44	44	44	33	11	11	11	33	22	11	33	33	33	33	33	22	22	22	33	33	22	22	11	44	22	22	33	11	33	22	33	33	33	33	33	44	22	33	33	22
MB030	318524	3.18518e+06	33	33	33	22	22	33	22	44	44	44	33	11	11	11	33	22	00	33	33	33	33	33	22	22	22	33	33	22	22	11	44	22	22	33	11	33	22	33	33	33	33	33	44	22	33	33	22
MB031	318536	3.18517e+06	33	33	33	24	22	33	22	44	44	44	33	11	11	11	33	00	11	33	33	33	33	33	22	22	22	33	33	22	22	11	44	22	22	33	11	33	22	33	33	33	33	33	22	22	33	33	22
MB032	318548	3.18517e+06	33	33	33	24	22	33	22	44	44	44	33	11	11	11	33	22	11	33	33	33	33	33	22	22	22	33	33	21	22	11	44	22	22	33	11	33	22	33	33	33	33	33	44	22	33	33	22
MB033	318560	3.18518e+06	00	00	00	00	00	00	00	00	00	00	00	00	00	11	33	22	11	33	33	33	33	33	22	22	22	33	33	22	22	11	44	22	22	33	11	33	22	33	33	33	33	33	44	22	33	33	22
MB034	318573	3.18517e+06	34	33	31	22	22	33	22	44	44	44	33	11	11	11	33	22	00	33	33	33	33	33	22	22	44	33	33	22	22	11	44	22	22	33	11	31	22	33	33	33	33	33	44	22	33	33	22
MB035	318582	3.18514e+06	33	33	33	22	22	33	22	44	44	44	33	11	11	11	33	22	11	33	33	33	33	33	22	22	22	33	33	22	22	11	44	22	22	33	11	33	22	33	33	33	33	33	44	22	33	33	22
MB036	318575	3.18513e+06	33	33	33	44	22	33	22	44	44	44	33	11	11	11	33	22	11	33	33	33	33	33	22	22	22	33	33	22	22	11	22	22	22	33	11	33	22	33	33	33	33	33	44	22	33	33	22
MB037	318582	3.18511e+06	33	33	33	22	22	33	22	00	44	44	33	11	11	11	33	22	11	33	33	33	33	33	22	22	22	33	33	22	22	11	42	22	22	33	11	33	22	33	33	33	33	33	44	22	33	33	22
MC001	318679	3.18553e+06	00	00	00	00	00	00	00	00	00	00	00	00	00	11	33	22	11	33	33	33	33	33	22	22	22	11	33	22	22	11	44	22	22	33	11	33	22	33	33	33	33	33	44	22	33	33	22
MC002	318695	3.18552e+06	33	33	33	24	22	33	24	44	44	44	33	11	14	11	33	22	11	00	00	00	00	00	00	00	00	00	00	00	00	00	44	22	22	33	11	33	22	33	33	33	33	33	44	22	33	33	22
MC003	318703	3.18551e+06	33	33	33	22	22	33	24	44	44	44	33	11	14	11	33	22	11	33	11	33	33	33	22	44	22	33	33	22	22	11	44	22	22	33	11	33	22	33	33	33	33	33	44	22	33	33	22
MC004	318703	3.18551e+06	00	00	00	00	00	00	00	00	00	00	00	00	00	11	33	22	11	33	33	33	33	33	22	22	22	33	33	22	22	11	44	22	22	33	11	33	22	33	33	33	33	33	44	22	33	33	22
MC005	318705	3.18551e+06	33	33	33	22	22	33	22	44	44	44	33	11	11	11	33	22	11	33	33	33	33	33	22	22	22	33	33	22	22	11	42	22	22	33	11	33	22	33	33	33	33	33	44	22	33	33	22
MC006	318707	3.18551e+06	33	33	33	22	22	33	44	44	44	44	33	11	44	11	33	22	11	33	13	33	33	33	22	24	22	31	33	22	22	11	44	22	22	33	11	33	22	33	33	33	33	33	44	22	33	33	22
MC007	318707	3.18551e+06	33	33	33	22	22	33	22	44	44	44	33	11	11	11	33	22	11	33	33	33	33	33	22	22	22	33	33	22	22	11	44	22	22	33	11	33	22	33	33	33	33	33	44	22	33	33	22
MC008	318704	3.18552e+06	33	33	33	22	24	33	22	44	44	44	33	11	11	11	33	22	11	33	11	33	33	33	22	44	22	33	33	22	22	11	44	22	22	33	11	33	22	33	33	33	33	33	44	22	33	33	22
MC009	318712	3.18552e+06	00	00	00	00	00	00	00	00	00	00	00	00	00	11	33	22	11	33	33	33	33	33	22	22	22	33	33	22	22	11	22	22	22	33	11	33	22	33	33	33	33	33	44	22	33	33	22
MC010	318704	3.18551e+06	33	33	33	24	22	33	22	44	44	44	33	11	11	11	33	22	11	33	33	33	33	33	22	22	22	33	33	22	22	11	44	22	22	33	11	33	24	33	33	33	33	33	44	22	33	31	22
MC011	318699	3.18551e+06	34	33	31	24	22	33	22	44	44	44	33	11	11	11	33	22	11	33	33	33	33	33	22	22	22	33	33	22	22	11	44	22	22	33	11	33	22	33	33	33	33	33	44	22	33	33	22
MC012	318711	3.18551e+06	33	33	33	24	22	33	22	43	44	43	33	11	11	11	33	22	00	33	13	33	33	33	22	22	22	33	33	22	22	11	44	22	22	33	11	33	22	33	33	33	33	11	44	44	33	33	22
MC013	318719	3.18552e+06	33	33	33	22	22	33	22	44	44	44	33	11	11	11	33	22	11	33	13	33	33	33	22	24	22	33	33	22	22	11	42	22	22	33	11	33	22	33	33	33	33	33	44	22	33	33	22
MC014	318721	3.18552e+06	33	33	33	22	24	33	22	44	44	44	33	11	11	11	33	22	11	33	33	33	33	33	22	22	22	33	33	21	22	11	42	22	22	33	11	33	22	33	33	33	33	31	44	24	33	33	22
MC015	318703	3.18553e+06	33	33	33	22	22	33	22	43	44	43	33	11	11	00	00	00	11	33	33	33	33	33	22	22	22	33	33	22	22	11	44	22	22	33	11	33	22	33	33	33	33	33	44	22	33	33	22
MC016	318700	3.18555e+06	33	33	33	44	22	33	22	44	44	44	33	11	11	11	33	22	11	33	33	33	33	33	22	22	22	33	33	22	22	11	44	22	22	33	11	33	22	33	33	33	33	33	44	22	33	33	22
MC017	318700	3.18554e+06	33	33	33	22	22	33	22	44	44	44	33	11	11	11	33	22	11	33	33	33	33	33	22	22	22	33	33	22	22	11	44	22	22	33	11	33	22	33	33	33	33	33	44	22	33	33	22
MC018	318692	3.18556e+06	33	33	33	22	22	33	22	44	44	44	33	11	11	11	33	22	11	33	33	33	33	33	22	22	22	33	33	21	22	11	44	22	22	33	11	33	22	33	33	33	33	11	44	22	33	33	22
MC019	318668	3.18554e+06	33	33	33	24	22	33	22	44	44	44	33	11	11	11	33	22	11	33	13	33	33	33	22	24	22	33	33	22	22	11	42	22	22	33	11	33	22	33	33	33	33	33	44	22	33	33	22
MC020	318672	3.18555e+06	33	33	33	24	22	33	22	44	44	44	33	11	11	11	33	22	11	33	33	33	33	33	22	22	22	11	33	22	22	11	44	22	22	33	11	33	22	33	33	33	33	33	44	22	33	33	22
MC021	318669	3.18555e+06	33	33	33	22	22	33	22	44	44	44	33	11	11	11	33	22	11	33	33	33	33	33	22	22	22	33	33	22	22	11	22	22	22	33	11	33	22	33	33	33	33	33	44	22	11	33	22
MC022	318660	3.18556e+06	33	33	33	22	22	00	44	44	44	44	33	11	44	11	33	22	11	33	33	33	33	33	22	22	22	33	33	22	22	11	44	22	22	33	11	33	22	33	33	33	33	33	44	22	33	33	22
MC023	318665	3.18557e+06	33	33	33	22	22	33	22	44	44	44	33	11	11	11	33	22	11	00	00	00	00	00	00	00	00	00	00	00	00	00	44	22	22	33	11	33	22	33	33	33	33	33	44	22	33	33	22
MC024	318712	3.18554e+06	33	33	33	44	22	33	22	44	44	44	33	11	11	11	33	22	11	00	00	00	00	00	00	00	00	00	00	00	00	00	44	22	22	33	11	33	22	33	33	33	33	33	44	22	33	33	22
MC025	318717	3.18555e+06	33	33	33	44	22	33	22	44	44	44	33	11	11	11	33	22	11	33	33	33	33	33	22	22	22	33	33	22	22	11	44	22	22	33	11	33	22	33	33	33	33	33	44	22	33	33	22
MC026	318724	3.18555e+06	33	33	33	22	22	33	22	44	44	44	33	11	11	11	33	22	11	33	33	33	33	33	22	22	22	33	33	22	22	11	44	22	22	33	11	33	22	33	33	33	33	33	44	22	33	33	22
MC027	318726	3.18555e+06	33	33	33	22	22	33	22	44	44	44	33	11	11	11	33	22	00	33	33	33	33	33	22	22	22	33	33	22	22	11	44	22	22	33	11	33	22	33	33	33	33	33	44	22	33	33	22
MC028	318737	3.18553e+06	33	33	33	22	22	33	22	44	44	44	33	11	11	11	33	22	11	33	13	31	33	33	22	24	22	33	33	22	22	11	44	22	22	33	11	33	22	33	33	33	33	33	44	22	33	33	22
MC029	318738	3.18553e+06	33	33	33	22	22	33	22	44	44	44	33	11	11	00	00	00	11	00	00	00	00	00	00	00	00	00	00	00	00	00	42	22	22	33	11	33	22	33	33	33	33	33	44	22	33	33	22
MC030	318728	3.18556e+06	44	33	11	22	22	33	22	44	44	44	33	11	11	11	33	22	11	33	33	33	33	33	22	22	22	33	33	22	22	11	44	22	22	33	11	33	22	33	33	33	33	33	44	22	33	33	22
MC031	318731	3.18556e+06	33	33	33	22	22	33	22	44	44	44	33	11	11	11	33	22	00	33	33	33	33	33	22	22	22	33	33	21	22	11	44	22	22	33	11	33	22	33	33	33	33	33	44	24	33	33	22
MC032	318721	3.18556e+06	33	33	33	22	22	33	22	44	44	44	33	11	11	11	33	22	00	00	00	00	00	00	00	00	00	00	00	00	00	00	00	00	00	00	00	00	00	00	00	00	00	00	00	00	00	00	00
MC033	318715	3.18557e+06	33	33	33	24	22	33	22	44	44	44	33	11	11	11	33	22	11	33	33	33	33	33	22	22	22	33	33	21	22	11	44	22	22	33	11	33	22	33	33	33	33	33	44	22	33	33	22
MC034	318730	3.18558e+06	33	33	33	22	22	33	22	44	44	44	33	11	11	11	33	32	11	00	00	00	00	00	00	00	00	00	00	00	00	00	44	22	22	33	11	33	22	33	33	33	33	33	44	22	33	33	22
MC035	318740	3.18558e+06	00	00	00	00	00	00	00	00	00	00	00	00	00	11	33	22	11	33	33	33	33	33	22	22	22	33	33	22	22	11	44	22	22	33	11	33	44	33	33	33	33	33	44	22	33	33	22
MC036	318735	3.18559e+06	33	33	33	22	22	33	22	44	44	44	33	11	11	11	33	22	11	33	33	33	33	33	22	22	22	33	33	22	22	00	44	22	22	33	11	33	22	33	33	33	33	33	44	22	33	33	22
MC037	318662	3.18561e+06	33	33	33	22	22	33	22	44	44	44	33	11	11	11	33	22	11	33	33	33	33	33	22	22	22	33	33	21	22	11	44	22	22	33	11	33	22	33	33	33	33	11	44	44	33	33	22
MC038	318670	3.1856e+06	34	33	31	24	22	33	22	44	44	44	33	11	11	11	00	00	11	33	33	33	33	33	22	22	22	33	33	21	22	11	44	22	22	33	00	33	22	33	33	33	33	33	44	22	33	33	22
MC039	318673	3.1856e+06	33	33	33	44	22	33	22	44	44	44	33	11	11	11	33	22	11	33	33	33	33	33	22	22	22	33	33	21	22	11	42	22	22	33	11	33	22	33	33	33	33	33	44	22	31	33	22
MC040	318653	3.18559e+06	34	33	31	22	22	33	22	44	44	44	33	11	11	11	33	00	11	33	33	33	33	33	22	22	22	33	33	21	22	11	44	22	22	33	11	33	22	33	33	33	33	33	44	22	33	33	22
MC041	318726	3.18552e+06	33	33	33	44	22	33	22	44	44	44	33	11	11	00	00	00	11	33	11	33	33	33	22	44	22	33	33	22	22	11	44	22	22	33	11	33	22	33	33	33	33	31	44	22	33	33	22
MC042	318728	3.18552e+06	33	33	33	24	22	33	22	44	44	44	33	11	11	00	00	00	11	33	33	33	33	33	22	22	22	33	33	22	22	11	42	22	22	33	11	33	22	33	33	33	33	33	44	22	33	33	22
MC043	318725	3.18552e+06	33	33	33	24	24	33	22	44	44	44	33	11	11	11	33	22	11	33	13	33	33	33	22	24	22	33	33	22	22	11	42	22	22	33	11	33	22	33	33	33	33	33	44	22	33	33	22
MC044	318738	3.18554e+06	33	33	33	44	22	33	00	44	44	44	33	11	11	11	33	22	11	33	33	33	33	33	22	22	22	33	33	22	22	11	42	22	22	33	11	33	22	33	33	33	33	33	44	22	33	33	22
MC045	318731	3.18552e+06	00	00	00	00	00	00	00	00	00	00	00	00	00	11	33	22	11	33	33	33	33	33	22	22	22	33	33	22	22	11	44	22	22	33	11	33	22	33	33	33	33	33	44	22	33	33	22
MC046	318737	3.18554e+06	44	33	11	22	22	33	22	44	44	44	33	11	11	11	33	22	11	33	33	33	33	33	22	22	22	33	33	22	22	11	44	22	22	33	11	33	22	33	33	33	33	33	44	22	33	33	22
END
[truncated: 3,047 more columns]
