# Supplementary material for: Genetic Limitation and Conservation Implications in Tetracentron sinense: SNP-Based Analysis of Spatial Genetic Structure and Gene Flow
Source: Biology (Basel). 2025 Sep 8;14(9):1214. doi: 10.3390/biology14091214 (PMC12467406; doi:10.3390/biology14091214)
Supplement: Supplementary file 1 [file biology-14-01214-s001.zip › data/SXFP details.xlsx]

## Sheet: FA
Number	LON	LAT	Altitude (m)	DBH (cm)	Plant height (m)
FA1	107°49′07.19″	33°38′51.57″	1675	12	7
FA2	107°49′13.27″	33°38′51.89″	1750	8.8	5
FA3	107°49′07.63″	33°38′51.70″	1679	15	9
FA4	107°49′08.11″	33°38′51.73″	1686	13	8
FA5	107°49′09.12″	33°38′51.78″	1700	11	7
FA6	107°49′08.83″	33°38′51.32″	1711	16	11
FA7	107°49′09.66″	33°38′52.09″	1722	27.5	12
FA8	107°49′09.79″	33°38′51.91″	1729	11	8
FA9	107°49′10.59″	33°38′51.65″	1739	9.5	5
FA10	107°49′10.59″	33°38′51.74″	1740	16	9.5
FA11	107°49′10.92″	33°38′51.78″	1738	27	12
FA12	107°49′11.83″	33°38′51.69″	1748	15.5	11
FA13	107°49′14.18″	33°38′51.81″	1756	18	12

## Sheet: FB
Number	LON	LAT	Altitude (m)	DBH (cm)	Plant height (m)
FB1	107°49′17.13″	33°38′53.42″	1769	15	8.9
FB2	107°49′17.02″	33°38′53.72″	1773	13.5	6.8
FB3	107°49′17.72″	33°38′53.85″	1777	16	8
FB4	107°49′17.44″	33°38′53.42″	1782	10	4.5
FB5	107°49′17.71″	33°38′53.36″	1752	22	7
FB6	107°49′18.02″	33°38′53.99″	1786	12.5	6
FB7	107°49′18.28″	33°38′53.84″	1792	32	14
FB8	107°49′18.43″	33°38′53.69″	1793	18	5.3
FB9	107°49′18.59″	33°38′53.34″	1797	19	7
FB10	107°49′20.56″	33°38′54.10″	1796	22	12
FB11	107°49′20.86″	33°38′53.60″	1789	57	15
FB12	107°49′23.12″	33°38′54.36″	1792	62	14
FB13	107°49′23.64″	33°38′54.94″	1783	23	13
FB14	107°49′23.66″	33°38′54.43″	1782	16	7
FB15	107°49′23.58″	33°38′53.71″	1785	13	6
FB16	107°49′24.33″	33°38′54.32″	1782	32	17

## Sheet: FC
Number	LON	LAT	Altitude (m)	DBH (cm)	Plant height (m)
FC1	107°49′36.06″	33°38′54.36″	1789	23	12
FC2	107°49′35.73″	33°38′54.68″	1810	14	9
FC3	107°49′35.36″	33°38′54.68″	1812	19	11
FC4	107°49′34.59″	33°38′54.31″	1784	40.5	19
FC5	107°49′34.19″	33°38′54.34″	1783	42	22
FC6	107°49′34.18″	33°38′54.00″	1836	23	13
FC7	107°49′34.07″	33°38′54.23″	1833	25	20
FC8	107°49′34.23″	33°38′54.14″	1835	43	23
FC9	107°49′33.00″	33°38′55.17″	1828	60	25
FC10	107°49′33.01″	33°38′54.74″	1832	17.5	13
FC11	107°49′33.05″	33°38′55.03″	1831	83	26
FC12	107°49′32.56″	33°38′54.44″	1833	43	28
FC13	107°49′33.03″	33°38′54.04″	1838	8	7
FC14	107°49′32.57″	33°38′54.15″	1838	17.5	18
FC15	107°49′32.53″	33°38′54.16″	1835	34	23
FC16	107°49′32.25″	33°38′53.80″	1837	14.5	11
FC17	107°49′32.24″	33°38′54.59″	1840	23	12
FC18	107°49′31.30″	33°38′54.26″	1835	24.5	23
