# Supplementary material for: Genetic Limitation and Conservation Implications in Tetracentron sinense: SNP-Based Analysis of Spatial Genetic Structure and Gene Flow
Source: Biology (Basel). 2025 Sep 8;14(9):1214. doi: 10.3390/biology14091214 (PMC12467406; doi:10.3390/biology14091214)
Supplement: Supplementary file 1 [file biology-14-01214-s001.zip › data/SXFP SNP.xlsx]

## Sheet: Sheet1
47	0	2	3000	1	2
20	50	100	150	200	250	300	350	400	450	500	550	600	650	700	750	800	850	900	950	1000
Ind	X	Y	CM026551.1	CM026551.1	CM026551.1	CM026551.1	CM026551.1	CM026551.1	CM026551.1	CM026551.1	CM026551.1	CM026551.1	CM026551.1	CM026551.1	CM026551.1	CM026551.1	CM026551.1	CM026551.1	CM026551.1	CM026551.1	CM026551.1	CM026551.1	CM026551.1	CM026551.1	CM026551.1	CM026551.1	CM026551.1	CM026551.1	CM026551.1	CM026551.1	CM026551.1	CM026551.1	CM026551.1	CM026551.1	CM026551.1	CM026551.1	CM026551.1	CM026551.1	CM026551.1	CM026551.1	CM026551.1	CM026551.1	CM026551.1	CM026551.1	CM026551.1	CM026551.1	CM026551.1	CM026551.1	CM026551.1
FA001	761482	3.72819e+06	33	11	11	44	22	11	22	22	22	22	44	11	22	33	44	44	11	44	33	33	22	11	44	44	11	11	44	11	44	22	33	33	11	22	44	33	33	33	44	22	22	22	11	44	33	44	11
FA002	761639	3.72821e+06	33	11	11	44	22	11	22	22	22	22	44	11	22	33	44	44	11	44	33	33	22	11	44	44	11	13	44	11	44	22	33	33	11	22	44	33	33	33	44	22	22	22	11	44	33	44	11
FA003	761494	3.7282e+06	33	11	11	44	22	11	22	22	22	22	44	11	22	33	44	44	11	44	33	33	22	11	44	44	11	11	44	11	44	22	33	33	11	22	44	33	33	33	44	22	22	22	11	44	33	44	11
FA004	761506	3.7282e+06	33	11	11	44	22	11	22	22	22	22	44	11	22	33	44	44	11	44	33	33	22	11	44	44	11	11	44	11	44	22	33	33	11	22	44	33	33	33	44	22	22	22	11	44	33	44	11
FA005	761532	3.7282e+06	33	11	11	44	22	11	22	22	22	22	44	11	22	33	44	44	11	44	33	33	22	11	44	44	11	11	44	11	44	22	33	33	11	22	44	33	33	33	44	22	22	22	11	44	33	44	11
FA006	761525	3.72819e+06	33	11	11	44	22	11	22	22	22	22	44	11	22	33	44	44	11	44	33	33	22	11	44	44	11	13	44	11	43	42	31	33	11	22	44	33	33	33	44	22	22	22	11	44	33	44	11
FA007	761546	3.72821e+06	33	11	11	44	22	11	22	22	22	22	44	11	22	33	44	44	11	44	33	33	22	11	44	44	11	11	44	11	44	22	33	33	11	22	44	33	33	33	44	22	22	22	13	44	33	44	11
FA008	761549	3.7282e+06	33	11	11	44	22	13	22	22	22	22	44	11	22	33	44	44	11	22	33	33	22	11	44	44	11	11	44	11	43	42	33	33	11	22	44	33	33	33	44	22	22	22	11	44	33	44	11
FA009	761570	3.7282e+06	33	11	11	44	22	11	22	22	22	22	44	11	22	33	44	44	11	44	33	33	22	11	44	44	11	11	44	11	43	42	31	33	11	22	44	33	33	33	44	22	22	22	11	44	33	44	11
FA010	761570	3.7282e+06	33	11	11	44	22	11	22	22	22	22	44	11	24	33	24	44	13	44	33	33	22	11	44	44	11	11	44	11	43	42	33	33	11	22	44	33	33	33	44	22	22	22	13	44	33	44	11
FA011	761578	3.7282e+06	33	11	11	44	22	11	22	22	22	22	44	11	22	33	44	44	11	44	33	33	22	11	44	44	11	13	44	11	43	42	31	33	11	22	44	33	33	33	44	22	22	22	11	44	33	44	11
FA012	761602	3.7282e+06	33	11	11	44	22	13	22	22	22	22	44	11	24	34	24	44	33	44	33	33	22	11	44	44	11	11	44	11	44	22	33	33	11	22	44	33	33	33	44	22	22	22	11	44	33	44	11
FA013	761662	3.7282e+06	33	11	11	44	22	13	22	22	22	22	44	11	22	33	44	44	11	44	33	33	22	11	44	44	11	11	44	11	44	22	33	33	11	22	44	33	33	33	44	22	22	22	11	44	33	44	11
FB001	761737	3.72826e+06	33	11	11	44	22	11	22	22	22	22	44	11	22	33	44	44	11	44	33	33	22	11	44	44	11	13	44	11	44	22	33	33	11	22	44	33	33	33	44	22	22	22	11	44	33	44	11
FB002	761734	3.72827e+06	33	11	11	44	22	11	22	22	22	22	44	11	22	33	44	44	11	44	33	33	22	11	44	44	11	13	44	11	43	42	31	33	11	22	44	33	33	33	44	22	22	22	11	44	33	44	11
FB003	761752	3.72827e+06	33	11	11	44	22	11	22	22	22	22	44	11	22	33	44	44	11	44	33	34	22	11	44	44	11	11	44	11	33	44	33	33	11	22	44	33	33	33	44	22	22	22	11	44	33	44	11
FB004	761745	3.72826e+06	33	11	11	44	22	11	22	22	22	22	44	11	22	33	44	44	11	44	33	33	22	11	44	44	11	11	44	11	33	44	33	33	11	22	44	33	33	33	44	22	22	22	11	44	33	44	11
FB005	761752	3.72825e+06	33	11	11	44	22	33	22	22	22	22	44	11	22	33	44	44	11	44	33	33	22	11	44	44	11	11	44	11	44	22	33	33	11	22	44	33	33	33	44	22	22	22	11	44	33	44	11
FB006	761760	3.72827e+06	33	11	11	44	22	13	22	22	22	22	44	11	22	33	44	44	11	44	33	33	22	11	44	44	11	11	44	11	44	22	33	33	11	22	44	33	33	33	44	22	22	22	11	44	33	44	11
FB007	761766	3.72827e+06	33	11	11	44	22	11	22	22	22	22	44	11	22	33	44	44	11	44	33	33	22	11	44	44	11	13	44	11	43	42	31	33	11	22	44	33	33	33	44	22	22	22	11	44	33	44	11
FB008	761770	3.72827e+06	33	11	11	44	22	11	22	22	22	22	44	11	22	33	44	44	11	44	33	33	22	11	44	44	11	11	44	11	43	42	31	33	11	22	44	33	33	33	44	22	22	22	13	44	33	44	11
FB009	761775	3.72825e+06	33	11	11	44	22	13	22	22	22	22	44	11	22	33	44	44	11	42	33	33	22	11	44	44	11	11	44	11	43	42	33	33	11	22	44	33	33	33	44	22	22	22	11	44	33	44	11
FB010	761825	3.72828e+06	33	11	11	44	22	13	22	22	22	22	44	11	22	33	44	44	11	44	33	33	22	11	44	44	11	33	44	11	44	22	33	33	11	22	44	33	33	33	44	22	22	22	11	44	33	44	11
FB011	761833	3.72826e+06	33	11	11	44	22	13	22	22	22	22	44	11	22	33	44	41	11	44	33	33	22	11	44	44	11	11	44	11	43	42	33	33	11	22	44	33	31	33	44	22	22	22	11	44	33	44	11
FB012	761891	3.72829e+06	33	11	11	44	22	13	22	22	22	22	44	11	22	33	44	44	11	44	33	33	22	11	44	44	11	11	44	11	44	22	33	33	11	22	44	33	33	33	44	22	22	22	11	44	33	44	11
FB013	761904	3.72831e+06	33	11	11	44	22	11	22	22	22	22	44	11	22	33	44	44	11	44	33	34	22	11	44	44	11	11	44	11	43	42	33	33	11	22	44	33	33	33	44	22	22	22	11	44	33	44	11
FB014	761905	3.72829e+06	33	11	11	44	22	11	22	22	22	22	44	11	22	33	44	44	11	44	33	33	22	11	44	44	11	13	44	11	43	42	33	33	11	22	44	33	33	33	44	22	22	22	11	44	33	44	11
FB015	761903	3.72827e+06	33	11	11	44	22	13	22	22	22	22	44	11	22	33	44	44	11	00	00	00	00	00	00	44	11	11	44	11	44	22	33	33	11	22	44	33	33	33	44	22	22	22	11	44	33	44	11
FB016	761922	3.72829e+06	33	11	11	44	22	11	22	22	22	22	44	11	24	33	24	44	13	44	33	33	22	11	44	44	11	11	44	11	43	42	33	33	11	22	44	33	33	33	44	22	22	22	11	44	33	44	11
FC001	762224	3.7283e+06	33	11	11	44	22	11	22	22	22	22	44	11	22	33	44	44	11	44	33	33	22	11	44	44	11	11	44	11	43	44	31	33	11	22	41	33	33	33	44	22	22	22	11	44	33	44	11
FC002	762215	3.72831e+06	33	11	11	44	22	13	22	22	22	22	44	11	22	33	44	44	11	44	33	33	22	11	44	44	11	13	44	11	43	42	33	33	11	22	44	33	33	33	44	22	22	22	11	44	33	44	11
FC003	762206	3.72831e+06	33	11	11	44	22	11	22	22	22	22	44	11	00	00	00	00	00	44	33	33	22	11	44	44	11	33	44	11	44	22	33	33	11	22	44	33	33	33	44	22	22	22	11	44	33	44	11
FC004	762186	3.7283e+06	33	11	11	44	22	11	22	22	22	22	44	11	22	33	44	44	11	44	33	33	22	11	44	44	11	33	44	11	44	22	33	33	11	22	44	33	33	33	44	22	22	22	11	44	33	44	11
FC005	762176	3.7283e+06	33	11	11	44	22	11	22	22	22	22	44	11	22	33	44	44	11	44	33	33	22	11	44	44	11	33	44	11	44	22	33	33	11	22	44	33	33	33	44	22	22	22	11	44	33	44	11
FC006	762176	3.72829e+06	33	11	11	44	22	11	22	22	22	22	44	11	22	33	44	44	11	44	33	33	22	11	44	44	11	11	44	11	43	44	31	33	11	22	41	33	33	33	44	22	22	22	11	44	33	44	11
FC007	762173	3.72829e+06	33	11	11	44	22	11	22	22	22	22	44	11	22	33	44	44	11	44	33	33	22	11	44	44	11	33	44	11	44	22	33	33	11	22	44	33	33	33	44	22	22	22	11	44	33	44	11
FC008	762177	3.72829e+06	33	11	11	44	22	33	22	22	22	22	44	11	22	33	44	44	11	44	33	33	22	11	44	44	11	11	44	11	43	42	33	33	11	22	44	33	33	33	44	22	22	22	11	44	33	44	11
FC009	762145	3.72832e+06	33	11	11	44	22	11	22	22	22	22	44	11	22	33	44	44	11	44	33	33	22	11	44	44	11	11	44	11	44	44	33	33	33	22	44	33	33	33	33	22	22	22	11	44	33	44	11
FC010	762145	3.72831e+06	33	11	11	44	22	11	22	22	22	22	44	11	22	33	44	44	11	44	33	33	22	11	44	44	11	11	44	11	33	44	33	33	11	22	44	33	33	33	44	22	22	22	11	44	33	44	11
FC011	762146	3.72832e+06	33	11	11	44	22	11	22	22	22	22	44	11	22	33	44	44	11	44	33	33	22	11	44	44	11	33	44	11	44	22	33	33	11	22	44	33	33	33	44	22	22	22	11	44	33	44	11
FC012	762134	3.7283e+06	33	11	11	44	22	11	22	22	22	22	44	11	22	33	44	44	11	44	33	33	22	11	44	44	11	13	44	11	43	42	31	33	11	22	44	33	33	33	44	22	22	22	11	44	33	44	11
FC013	762146	3.72829e+06	33	11	11	44	22	33	22	22	22	22	44	11	22	33	44	44	11	44	33	33	22	11	44	44	11	11	44	11	43	42	33	33	11	22	44	33	33	33	44	00	00	00	00	00	00	00	00
FC014	762134	3.72829e+06	33	11	11	44	22	11	22	22	22	22	44	11	22	33	44	44	11	44	33	33	22	11	44	44	11	11	44	11	43	42	31	33	11	22	44	33	33	33	44	22	22	22	11	44	33	44	11
FC015	762133	3.72829e+06	33	11	11	44	22	13	22	22	22	22	44	11	22	33	44	44	11	44	33	33	22	11	44	44	11	13	44	11	43	42	33	33	11	22	44	33	33	33	44	22	22	22	11	44	33	44	11
FC016	762127	3.72828e+06	33	11	11	44	22	11	22	22	22	22	44	11	22	33	44	44	11	44	33	33	22	11	44	44	11	11	44	11	44	22	33	33	11	22	44	33	33	33	44	22	22	22	11	44	33	44	11
FC017	762126	3.7283e+06	33	11	11	44	22	11	22	22	22	22	44	11	22	33	44	44	11	44	33	33	22	11	44	44	11	11	44	11	33	44	11	33	11	22	44	33	33	33	44	22	22	22	11	44	33	44	11
FC018	762102	3.72829e+06	33	11	11	44	22	13	22	22	22	22	44	11	22	33	44	44	11	44	33	33	22	11	44	44	11	11	44	11	44	22	33	33	11	22	44	33	33	33	44	22	22	22	11	44	33	44	11
END
[truncated: 2,953 more columns]
